# Supplementary material for: Aged gastrocnemius muscle of mice positively responds to a late onset adapted physical training
Source: Front Cell Dev Biol. 2023 Nov 13;11:1273309. doi: 10.3389/fcell.2023.1273309 (PMC10679468; doi:10.3389/fcell.2023.1273309)
Supplement: Supplementary file 1 [file Table2.XLSX]

## Sheet: Table S2
Table S2. Label free quantification of proteins identified by LC-MS/MS with at least of two peptides in old sedentary (O-S) and trained (O-T) mice. Fold change (FC) between O-T and O-S.
PBS extract
Protein ID	Entry Name	Gene	log2 FC	p-value	Protein Description
A2AAJ9	OBSCN_MOUSE	Obscn	-0.0549	0.873924	Obscurin
A2AMM0	CAVN4_MOUSE	Cavin4	-0.0261	0.904663	Caveolae-associated protein 4
A2ASS6	TITIN_MOUSE	Ttn	-0.3578	0.024863	Titin
A2AUC9	KLH41_MOUSE	Klhl41	0.2313	0.345753	Kelch-like protein 41
A6H630	ARMT1_MOUSE	Armt1	0.2753	0.0377686	Damage-control phosphatase ARMT1
A6X935	ITIH4_MOUSE	Itih4	-0.3927	0.51788	Inter alpha-trypsin inhibitor, heavy chain 4
E9PV24	FIBA_MOUSE	Fga	-0.3243	0.176192	Fibrinogen alpha chain
E9PZQ0	RYR1_MOUSE	Ryr1	0.5734	0.193208	Ryanodine receptor 1
E9Q4Z2	ACACB_MOUSE	Acacb	1.8735	0.207731	Acetyl-CoA carboxylase 2
E9Q912	GDS1_MOUSE	Rap1gds1	0.0733	0.540621	Rap1 GTPase-GDP dissociation stimulator 1
E9Q9K5	TRDN_MOUSE	Trdn	0.4946	0.613706	Triadin
O08528	HXK2_MOUSE	Hk2	0.1925	0.0462742	Hexokinase-2
O08529	CAN2_MOUSE	Capn2	0.2403	0.0781796	Calpain-2 catalytic subunit
O08539	BIN1_MOUSE	Bin1	-0.213	0.178814	Myc box-dependent-interacting protein 1
O08553	DPYL2_MOUSE	Dpysl2	-0.0731	0.328026	Dihydropyrimidinase-related protein 2
O08600	NUCG_MOUSE	Endog	3.6191	0.0062263	Endonuclease G, mitochondrial
O08638	MYH11_MOUSE	Myh11	1.4835	0.000560096	Myosin-11
O08677	KNG1_MOUSE	Kng1	-0.4087	0.330865	Kininogen-1
O08709	PRDX6_MOUSE	Prdx6	0.0109	0.902538	Peroxiredoxin-6
O08749	DLDH_MOUSE	Dld	0.2112	0.366319	Dihydrolipoyl dehydrogenase, mitochondrial
O08756	HCD2_MOUSE	Hsd17b10	0.2667	0.0566224	3-hydroxyacyl-CoA dehydrogenase type-2
O08788	DCTN1_MOUSE	Dctn1	0.9623	0.279895	Dynactin subunit 1
O08808	DIAP1_MOUSE	Diaph1	0.273	0.338655	Protein diaphanous homolog 1
O08911	MK12_MOUSE	Mapk12	-0.2159	0.0219523	Mitogen-activated protein kinase 12
O08997	ATOX1_MOUSE	Atox1	-0.1564	0.699865	Copper transport protein ATOX1
O09061	PSB1_MOUSE	Psmb1	-0.0348	0.864871	Proteasome subunit beta type-1
O09110	MP2K3_MOUSE	Map2k3	-0.0613	0.726182	Dual specificity mitogen-activated protein kinase kinase 3
O09161	CASQ2_MOUSE	Casq2	-0.2757	0.575116	Calsequestrin-2
O09165	CASQ1_MOUSE	Casq1	-0.4977	0.068313	Calsequestrin-1
O35215	DOPD_MOUSE	Ddt	1.1265	0.0272491	D-dopachrome decarboxylase
O35343	IMA3_MOUSE	Kpna4	0.4253	0.0878386	Importin subunit alpha-3
O35344	IMA4_MOUSE	Kpna3	0.046	0.773234	Importin subunit alpha-4
O35350	CAN1_MOUSE	Capn1	0.2338	0.34069	Calpain-1 catalytic subunit
O35459	ECH1_MOUSE	Ech1	0.734	0.010436	Delta(3,5)-Delta(2,4)-dienoyl-CoA isomerase, mitochondrial
O35593	PSDE_MOUSE	Psmd14	0.3243	0.557003	26S proteasome non-ATPase regulatory subunit 14
O35639	ANXA3_MOUSE	Anxa3	-0.3921	0.175167	Annexin A3
O35643	AP1B1_MOUSE	Ap1b1	0.1113	0.49642	AP-1 complex subunit beta-1
O35658	C1QBP_MOUSE	C1qbp	0.0506	0.854972	Complement component 1 Q subcomponent-binding protein, mitochondrial
O35855	BCAT2_MOUSE	Bcat2	0.1907	0.25794	Branched-chain-amino-acid aminotransferase, mitochondrial
O54724	CAVN1_MOUSE	Cavin1	0.1389	0.582374	Caveolae-associated protein 1
O54950	AAKG1_MOUSE	Prkag1	0.6274	0.00120004	5'-AMP-activated protein kinase subunit gamma-1
O54962	BAF_MOUSE	Banf1	-0.7408	0.127518	Barrier-to-autointegration factor
O55023	IMPA1_MOUSE	Impa1	0.0571	0.503231	Inositol monophosphatase 1
O55126	NIPS2_MOUSE	Nipsnap2	0.3976	0.0735699	Protein NipSnap homolog 2
O55131	SEPT7_MOUSE	Septin7	-0.2189	0.445153	Septin-7
O55135	IF6_MOUSE	Eif6	0.504	0.475091	Eukaryotic translation initiation factor 6
O55234	PSB5_MOUSE	Psmb5	-0.0602	0.620334	Proteasome subunit beta type-5
O70209	PDLI3_MOUSE	Pdlim3	-0.4115	0.0901883	PDZ and LIM domain protein 3
O70250	PGAM2_MOUSE	Pgam2	0.0195	0.939863	Phosphoglycerate mutase 2
O70325	GPX4_MOUSE	Gpx4	-0.1281	0.305818	Phospholipid hydroperoxide glutathione peroxidase
O70373	XIRP1_MOUSE	Xirp1	0.487	0.0324894	Xin actin-binding repeat-containing protein 1
O70435	PSA3_MOUSE	Psma3	-0.0571	0.705083	Proteasome subunit alpha type-3
O70571	PDK4_MOUSE	Pdk4	1.2734	0.00550421	[Pyruvate dehydrogenase (acetyl-transferring)] kinase isozyme 4, mitochondrial
O70622	RTN2_MOUSE	Rtn2	0.3086	0.329364	Reticulon-2
O70624	MYOC_MOUSE	Myoc	-0.0489	0.921761	Myocilin
O88342	WDR1_MOUSE	Wdr1	-0.039	0.749916	WD repeat-containing protein 1
O88448	KLC2_MOUSE	Klc2	3.8528	0.0678791	Kinesin light chain 2
O88456	CPNS1_MOUSE	Capns1	0.0839	0.615068	Calpain small subunit 1
O88543	CSN3_MOUSE	Cops3	1.358	0.12719	COP9 signalosome complex subunit 3
O88544	CSN4_MOUSE	Cops4	0.4017	0.0667531	COP9 signalosome complex subunit 4
O88545	CSN6_MOUSE	Cops6	0.2503	0.77083	COP9 signalosome complex subunit 6
O88569	ROA2_MOUSE	Hnrnpa2b1	0.3981	0.435439	Heterogeneous nuclear ribonucleoproteins A2/B1
O88685	PRS6A_MOUSE	Psmc3	1.0137	0.236661	26S proteasome regulatory subunit 6A
O88746	TOM1_MOUSE	Tom1	-0.0013	0.993148	Target of Myb protein 1
O88844	IDHC_MOUSE	Idh1	-0.0848	0.319579	Isocitrate dehydrogenase [NADP] cytoplasmic
O88990	ACTN3_MOUSE	Actn3	0.896	0.275649	Alpha-actinin-3
O89086	RBM3_MOUSE	Rbm3	-0.8872	0.010621	RNA-binding protein 3
O89104	SYPL2_MOUSE	Sypl2	0.5607	0.268384	Synaptophysin-like protein 2
O89112	LANC1_MOUSE	Lancl1	3.1082	0.0628229	Glutathione S-transferase LANCL1
P00329	ADH1_MOUSE	Adh1	-0.0321	0.786741	Alcohol dehydrogenase 1
P00405	COX2_MOUSE	Mtco2	0.4493	0.324179	Cytochrome c oxidase subunit 2
P00493	HPRT_MOUSE	Hprt1	-0.0994	0.830459	Hypoxanthine-guanine phosphoribosyltransferase
P00920	CAH2_MOUSE	Ca2	0.1383	0.180782	Carbonic anhydrase 2
P01027	CO3_MOUSE	C3	0.3756	0.304279	Complement C3
P01029	CO4B_MOUSE	C4b	0.0939	0.866071	Complement C4-B
P01837	IGKC_MOUSE	Igkc	-0.9981	0.0220407	Immunoglobulin kappa constant
P01867	IGG2B_MOUSE	Igh-3	-0.672	0.188112	Ig gamma-2B chain C region
P01872	IGHM_MOUSE	Ighm	-1.3508	0.106517	Immunoglobulin heavy constant mu
P01898	HA10_MOUSE	H2-Q10	-0.2489	0.834928	H-2 class I histocompatibility antigen, Q10 alpha chain
P01942	HBA_MOUSE	Hba	-0.2921	0.146609	Hemoglobin subunit alpha
P02088	HBB1_MOUSE	Hbb-b1	0.0535	0.682742	Hemoglobin subunit beta-1
P02089	HBB2_MOUSE	Hbb-b2	0.0604	0.686941	Hemoglobin subunit beta-2
P03987	IGHG3_MOUSE	0	-2.9005	0.11535	Ig gamma-3 chain C region
P04117	FABP4_MOUSE	Fabp4	-0.39	0.176103	Fatty acid-binding protein, adipocyte
P04186	CFAB_MOUSE	Cfb	-0.2424	0.629867	Complement factor B
P04247	MYG_MOUSE	Mb	-0.1812	0.0857667	Myoglobin
P05063	ALDOC_MOUSE	Aldoc	-2.6004	0.106238	Fructose-bisphosphate aldolase C
P05064	ALDOA_MOUSE	Aldoa	0.0755	0.753864	Fructose-bisphosphate aldolase A
P05132	KAPCA_MOUSE	Prkaca	0.083	0.548717	cAMP-dependent protein kinase catalytic subunit alpha
P05201	AATC_MOUSE	Got1	0.0359	0.86431	Aspartate aminotransferase, cytoplasmic
P05202	AATM_MOUSE	Got2	0.4423	0.0363741	Aspartate aminotransferase, mitochondrial
P05977	MYL1_MOUSE	Myl1	0.4758	0.00405768	Myosin light chain 1/3, skeletal muscle isoform
P06151	LDHA_MOUSE	Ldha	0.1437	0.422998	L-lactate dehydrogenase A chain
P06683	CO9_MOUSE	C9	-0.2151	0.827223	Complement component C9
P06728	APOA4_MOUSE	Apoa4	-0.2493	0.351587	Apolipoprotein A-IV
P06745	G6PI_MOUSE	Gpi	0.0799	0.476437	Glucose-6-phosphate isomerase
P06801	MAOX_MOUSE	Me1	-0.3026	0.0750209	NADP-dependent malic enzyme
P07309	TTHY_MOUSE	Ttr	-0.643	0.175756	Transthyretin
P07310	KCRM_MOUSE	Ckm	-0.2112	0.247886	Creatine kinase M-type
P07356	ANXA2_MOUSE	Anxa2	-0.2347	0.281768	Annexin A2
P07724	ALBU_MOUSE	Alb	-0.4525	0.226797	Albumin
P07759	SPA3K_MOUSE	Serpina3k	-0.4732	0.0563477	Serine protease inhibitor A3K
P07901	HS90A_MOUSE	Hsp90aa1	0.2205	0.13086	Heat shock protein HSP 90-alpha
P07934	PHKG1_MOUSE	Phkg1	-0.0703	0.781254	Phosphorylase b kinase gamma catalytic chain, skeletal muscle/heart isoform
P08030	APT_MOUSE	Aprt	-0.0644	0.598272	Adenine phosphoribosyltransferase
P08074	CBR2_MOUSE	Cbr2	0.3243	0.250652	Carbonyl reductase [NADPH] 2
P08113	ENPL_MOUSE	Hsp90b1	0.1919	0.193305	Endoplasmin
P08226	APOE_MOUSE	Apoe	-0.0579	0.898823	Apolipoprotein E
P08228	SODC_MOUSE	Sod1	0.2471	0.226832	Superoxide dismutase [Cu-Zn]
P08249	MDHM_MOUSE	Mdh2	0.1451	0.594799	Malate dehydrogenase, mitochondrial
P08607	C4BPA_MOUSE	C4bpa	-0.0667	0.975895	C4b-binding protein
P09103	PDIA1_MOUSE	P4hb	-0.0968	0.426788	Protein disulfide-isomerase
P09411	PGK1_MOUSE	Pgk1	0.0112	0.953712	Phosphoglycerate kinase 1
P09528	FRIH_MOUSE	Fth1	0.515	0.0521292	Ferritin heavy chain
P09542	MYL3_MOUSE	Myl3	0.3566	0.361701	Myosin light chain 3
P09671	SODM_MOUSE	Sod2	0.2674	0.330171	Superoxide dismutase [Mn], mitochondrial
P10107	ANXA1_MOUSE	Anxa1	-0.186	0.389982	Annexin A1
P10126	EF1A1_MOUSE	Eef1a1	0.027	0.869991	Elongation factor 1-alpha 1
P10518	HEM2_MOUSE	Alad	0.0568	0.688044	Delta-aminolevulinic acid dehydratase
P10605	CATB_MOUSE	Ctsb	0.678	0.162613	Cathepsin B
P10630	IF4A2_MOUSE	Eif4a2	0.3217	0.0671049	Eukaryotic initiation factor 4A-II
P10637	TAU_MOUSE	Mapt	0.1373	0.924737	Microtubule-associated protein tau
P10639	THIO_MOUSE	Txn	-0.0025	0.987087	Thioredoxin
P10649	GSTM1_MOUSE	Gstm1	-0.0554	0.630423	Glutathione S-transferase Mu 1
P11352	GPX1_MOUSE	Gpx1	-0.1234	0.749276	Glutathione peroxidase 1
P11404	FABPH_MOUSE	Fabp3	0.3444	0.29472	Fatty acid-binding protein, heart
P11499	HS90B_MOUSE	Hsp90ab1	0.1141	0.454327	Heat shock protein HSP 90-beta
P11531	DMD_MOUSE	Dmd	1.1464	0.321414	Dystrophin
P11983	TCPA_MOUSE	Tcp1	0.2916	0.227356	T-complex protein 1 subunit alpha
P12246	SAMP_MOUSE	Apcs	0.9479	0.294716	Serum amyloid P-component
P12367	KAP2_MOUSE	Prkar2a	-0.075	0.691023	cAMP-dependent protein kinase type II-alpha regulatory subunit
P12787	COX5A_MOUSE	Cox5a	0.2014	0.729549	Cytochrome c oxidase subunit 5A, mitochondrial
P13020	GELS_MOUSE	Gsn	-0.922	0.128151	Gelsolin
P13412	TNNI2_MOUSE	Tnni2	0.0021	0.989484	Troponin I, fast skeletal muscle
P13541	MYH3_MOUSE	Myh3	0.197	0.786135	Myosin-3
P13542	MYH8_MOUSE	Myh8	-0.6347	0.306974	Myosin-8
P13634	CAH1_MOUSE	Ca1	-0.2436	0.0360724	Carbonic anhydrase 1
P13707	GPDA_MOUSE	Gpd1	-0.0248	0.915275	Glycerol-3-phosphate dehydrogenase [NAD(+)], cytoplasmic
P14069	S10A6_MOUSE	S100a6	-0.1378	0.278607	Protein S100-A6
P14131	RS16_MOUSE	Rps16	0.5473	0.209529	40S ribosomal protein S16
P14148	RL7_MOUSE	Rpl7	0.0579	0.766737	60S ribosomal protein L7
P14152	MDHC_MOUSE	Mdh1	0.1716	0.237606	Malate dehydrogenase, cytoplasmic
P14206	RSSA_MOUSE	Rpsa	-0.1592	0.386236	40S ribosomal protein SA
P14211	CALR_MOUSE	Calr	0.088	0.476832	Calreticulin
P14602	HSPB1_MOUSE	Hspb1	0.0541	0.846183	Heat shock protein beta-1
P14685	PSMD3_MOUSE	Psmd3	0.3773	0.244818	26S proteasome non-ATPase regulatory subunit 3
P14824	ANXA6_MOUSE	Anxa6	-0.084	0.406663	Annexin A6
P14869	RLA0_MOUSE	Rplp0	-0.0788	0.945385	60S acidic ribosomal protein P0
P15105	GLNA_MOUSE	Glul	-0.0117	0.976704	Glutamine synthetase
P15327	PMGE_MOUSE	Bpgm	-0.0877	0.684417	Bisphosphoglycerate mutase
P15532	NDKA_MOUSE	Nme1	-0.0744	0.311976	Nucleoside diphosphate kinase A
P15626	GSTM2_MOUSE	Gstm2	-0.093	0.439267	Glutathione S-transferase Mu 2
P15864	H12_MOUSE	H1-2	-0.7061	0.414633	Histone H1.2
P16015	CAH3_MOUSE	Ca3	-0.249	0.23138	Carbonic anhydrase 3
P16045	LEG1_MOUSE	Lgals1	-0.1133	0.575484	Galectin-1
P16125	LDHB_MOUSE	Ldhb	0.1537	0.450146	L-lactate dehydrogenase B chain
P16332	MUTA_MOUSE	Mmut	0.1792	0.0762378	Methylmalonyl-CoA mutase, mitochondrial
P16858	G3P_MOUSE	Gapdh	0.0744	0.76717	Glyceraldehyde-3-phosphate dehydrogenase
P17182	ENOA_MOUSE	Eno1	0.1087	0.318546	Alpha-enolase
P17183	ENOG_MOUSE	Eno2	-0.4564	0.135378	Gamma-enolase
P17427	AP2A2_MOUSE	Ap2a2	-0.0778	0.394254	AP-2 complex subunit alpha-2
P17563	SBP1_MOUSE	Selenbp1	-0.1835	0.494792	Methanethiol oxidase
P17742	PPIA_MOUSE	Ppia	-0.1452	0.19519	Peptidyl-prolyl cis-trans isomerase A
P17751	TPIS_MOUSE	Tpi1	-0.0614	0.789047	Triosephosphate isomerase
P18242	CATD_MOUSE	Ctsd	-0.011	0.968247	Cathepsin D
P18654	KS6A3_MOUSE	Rps6ka3	0.0925	0.592883	Ribosomal protein S6 kinase alpha-3
P18760	COF1_MOUSE	Cfl1	-0.3745	0.0292722	Cofilin-1
P18826	KPB1_MOUSE	Phka1	0.0616	0.664189	Phosphorylase b kinase regulatory subunit alpha, skeletal muscle isoform
P19096	FAS_MOUSE	Fasn	-1.6907	0.0321973	Fatty acid synthase
P19157	GSTP1_MOUSE	Gstp1	0.3039	0.445855	Glutathione S-transferase P 1
P19221	THRB_MOUSE	F2	-2.4128	0.0416006	Prothrombin
P19536	COX5B_MOUSE	Cox5b	2.3257	0.0493001	Cytochrome c oxidase subunit 5B, mitochondrial
P19783	COX41_MOUSE	Cox4i1	1.8678	0.0245233	Cytochrome c oxidase subunit 4 isoform 1, mitochondrial
P20029	BIP_MOUSE	Hspa5	-0.2715	0.226088	Endoplasmic reticulum chaperone BiP
P20108	PRDX3_MOUSE	Prdx3	0.4524	0.0714312	Thioredoxin-dependent peroxide reductase, mitochondrial
P20801	TNNC2_MOUSE	Tnnc2	0.0384	0.794728	Troponin C, skeletal muscle
P20918	PLMN_MOUSE	Plg	-0.6855	0.307366	Plasminogen
P21107	TPM3_MOUSE	Tpm3	-0.3536	0.0870413	Tropomyosin alpha-3 chain
P21300	ALD1_MOUSE	Akr1b7	0.2583	0.266849	Aldo-keto reductase family 1 member B7
P21550	ENOB_MOUSE	Eno3	-0.0725	0.769478	Beta-enolase
P21614	VTDB_MOUSE	Gc	-1.0817	0.197849	Vitamin D-binding protein
P22315	HEMH_MOUSE	Fech	-0.4604	0.551949	Ferrochelatase, mitochondrial
P22599	A1AT2_MOUSE	Serpina1b	-0.291	0.30537	Alpha-1-antitrypsin 1-2
P22907	HEM3_MOUSE	Hmbs	0.8392	0.193949	Porphobilinogen deaminase
P23492	PNPH_MOUSE	Pnp	1.626	0.0217795	Purine nucleoside phosphorylase
P23506	PIMT_MOUSE	Pcmt1	-0.3942	0.0104216	Protein-L-isoaspartate(D-aspartate) O-methyltransferase
P23927	CRYAB_MOUSE	Cryab	0.1176	0.600669	Alpha-crystallin B chain
P23953	EST1C_MOUSE	Ces1c	-0.701	0.0365877	Carboxylesterase 1C
P24270	CATA_MOUSE	Cat	0.363	0.0100164	Catalase
P24369	PPIB_MOUSE	Ppib	-1.7244	0.0229009	Peptidyl-prolyl cis-trans isomerase B
P24472	GSTA4_MOUSE	Gsta4	-0.1197	0.357704	Glutathione S-transferase A4
P24527	LKHA4_MOUSE	Lta4h	0.1922	0.00553238	Leukotriene A-4 hydrolase
P24547	IMDH2_MOUSE	Impdh2	0.2605	0.784118	Inosine-5'-monophosphate dehydrogenase 2
P24549	AL1A1_MOUSE	Aldh1a1	-0.2992	0.118301	Aldehyde dehydrogenase 1A1
P25444	RS2_MOUSE	Rps2	-0.3164	0.325782	40S ribosomal protein S2
P26039	TLN1_MOUSE	Tln1	0.3301	0.0746647	Talin-1
P26041	MOES_MOUSE	Msn	0.0977	0.684676	Moesin
P26043	RADI_MOUSE	Rdx	-0.0927	0.658413	Radixin
P26443	DHE3_MOUSE	Glud1	0.3729	0.0530877	Glutamate dehydrogenase 1, mitochondrial
P26516	PSMD7_MOUSE	Psmd7	-0.0407	0.816767	26S proteasome non-ATPase regulatory subunit 7
P26638	SYSC_MOUSE	Sars1	-0.0196	0.709609	Serine--tRNA ligase, cytoplasmic
P26883	FKB1A_MOUSE	Fkbp1a	0.3783	0.389797	Peptidyl-prolyl cis-trans isomerase FKBP1A
P27546	MAP4_MOUSE	Map4	0.2096	0.094123	Microtubule-associated protein 4
P27773	PDIA3_MOUSE	Pdia3	-0.1651	0.0871786	Protein disulfide-isomerase A3
P28271	ACOHC_MOUSE	Aco1	0.1322	0.852083	Cytoplasmic aconitate hydratase
P28474	ADHX_MOUSE	Adh5	-0.0977	0.394322	Alcohol dehydrogenase class-3
P28650	PURA1_MOUSE	Adss1	0.0758	0.590737	Adenylosuccinate synthetase isozyme 1
P28654	PGS2_MOUSE	Dcn	-0.1902	0.150669	Decorin
P28665	MUG1_MOUSE	Mug1	-1.0149	0.060806	Murinoglobulin-1
P29341	PABP1_MOUSE	Pabpc1	0.9669	0.0568653	Polyadenylate-binding protein 1
P29391	FRIL1_MOUSE	Ftl1	0.7726	0.00811824	Ferritin light chain 1
P29699	FETUA_MOUSE	Ahsg	-0.3129	0.437564	Alpha-2-HS-glycoprotein
P29758	OAT_MOUSE	Oat	0.1344	0.486695	Ornithine aminotransferase, mitochondrial
P31001	DESM_MOUSE	Des	0.4497	0.357317	Desmin
P31786	ACBP_MOUSE	Dbi	0.1216	0.698666	Acyl-CoA-binding protein
P31938	MP2K1_MOUSE	Map2k1	-0.1332	0.223942	Dual specificity mitogen-activated protein kinase kinase 1
P32261	ANT3_MOUSE	Serpinc1	-0.7921	0.149383	Antithrombin-III
P32848	PRVA_MOUSE	Pvalb	0.0339	0.924834	Parvalbumin alpha
P32921	SYWC_MOUSE	Wars1	0.4751	0.202119	Tryptophan--tRNA ligase, cytoplasmic
P34884	MIF_MOUSE	Mif	-0.0895	0.459654	Macrophage migration inhibitory factor
P34914	HYES_MOUSE	Ephx2	0.2898	0.263459	Bifunctional epoxide hydrolase 2
P35235	PTN11_MOUSE	Ptpn11	-0.6055	0.0178798	Tyrosine-protein phosphatase non-receptor type 11
P35385	HSPB7_MOUSE	Hspb7	0.5608	0.392266	Heat shock protein beta-7
P35486	ODPA_MOUSE	Pdha1	0.5855	0.0369759	Pyruvate dehydrogenase E1 component subunit alpha, somatic form, mitochondrial
P35700	PRDX1_MOUSE	Prdx1	-0.0516	0.610855	Peroxiredoxin-1
P37804	TAGL_MOUSE	Tagln	0.1459	0.66529	Transgelin
P38060	HMGCL_MOUSE	Hmgcl	0.7138	0.0243363	Hydroxymethylglutaryl-CoA lyase, mitochondrial
P38647	GRP75_MOUSE	Hspa9	0.4743	0.0111885	Stress-70 protein, mitochondrial
P39054	DYN2_MOUSE	Dnm2	0.1594	0.432482	Dynamin-2
P40124	CAP1_MOUSE	Cap1	-0.1588	0.658806	Adenylyl cyclase-associated protein 1
P40142	TKT_MOUSE	Tkt	-0.3093	0.205975	Transketolase
P40936	INMT_MOUSE	Inmt	-0.126	0.6252	Indolethylamine N-methyltransferase
P41216	ACSL1_MOUSE	Acsl1	0.5966	0.403883	Long-chain-fatty-acid--CoA ligase 1
P42125	ECI1_MOUSE	Eci1	0.5303	0.0166992	Enoyl-CoA delta isomerase 1, mitochondrial
P42232	STA5B_MOUSE	Stat5b	2.0011	0.136963	Signal transducer and activator of transcription 5B
P42669	PURA_MOUSE	Pura	1.5878	0.281311	Transcriptional activator protein Pur-alpha
P42932	TCPQ_MOUSE	Cct8	0.2387	0.00637002	T-complex protein 1 subunit theta
P45376	ALDR_MOUSE	Akr1b1	-0.03	0.669413	Aldo-keto reductase family 1 member B1
P45377	ALD2_MOUSE	Akr1b8	0.1911	0.748938	Aldose reductase-related protein 2
P45591	COF2_MOUSE	Cfl2	-0.0944	0.377618	Cofilin-2
P45952	ACADM_MOUSE	Acadm	0.548	0.023084	Medium-chain specific acyl-CoA dehydrogenase, mitochondrial
P46425	GSTP2_MOUSE	Gstp2	1.0425	0.0194295	Glutathione S-transferase P 2
P46471	PRS7_MOUSE	Psmc2	0.0258	0.933293	26S proteasome regulatory subunit 7
P46638	RB11B_MOUSE	Rab11b	0.8566	0.105285	Ras-related protein Rab-11B
P46935	NEDD4_MOUSE	Nedd4	-0.0196	0.802153	E3 ubiquitin-protein ligase NEDD4
P47199	QOR_MOUSE	Cryz	-0.0838	0.61601	Quinone oxidoreductase
P47738	ALDH2_MOUSE	Aldh2	0.1446	0.50885	Aldehyde dehydrogenase, mitochondrial
P47739	AL3A1_MOUSE	Aldh3a1	-0.4734	0.391799	Aldehyde dehydrogenase, dimeric NADP-preferring
P47757	CAPZB_MOUSE	Capzb	0.4862	0.473749	F-actin-capping protein subunit beta
P47791	GSHR_MOUSE	Gsr	0.0288	0.896892	Glutathione reductase, mitochondrial
P47809	MP2K4_MOUSE	Map2k4	1.5584	0.024008	Dual specificity mitogen-activated protein kinase kinase 4
P47811	MK14_MOUSE	Mapk14	-0.2088	0.0736019	Mitogen-activated protein kinase 14
P47857	PFKAM_MOUSE	Pfkm	-0.0287	0.830384	ATP-dependent 6-phosphofructokinase, muscle type
P47934	CACP_MOUSE	Crat	0.4215	0.00542215	Carnitine O-acetyltransferase
P47968	RPIA_MOUSE	Rpia	1.9036	0.057256	Ribose-5-phosphate isomerase
P48036	ANXA5_MOUSE	Anxa5	-0.3085	0.0793352	Annexin A5
P48758	CBR1_MOUSE	Cbr1	0.1346	0.102285	Carbonyl reductase [NADPH] 1
P48774	GSTM5_MOUSE	Gstm5	-0.0792	0.57658	Glutathione S-transferase Mu 5
P48962	ADT1_MOUSE	Slc25a4	0.7462	0.0494068	ADP/ATP translocase 1
P49182	HEP2_MOUSE	Serpind1	-0.2179	0.771852	Heparin cofactor 2
P49722	PSA2_MOUSE	Psma2	0.138	0.450418	Proteasome subunit alpha type-2
P50247	SAHH_MOUSE	Ahcy	0.1202	0.0350709	Adenosylhomocysteinase
P50396	GDIA_MOUSE	Gdi1	-0.0961	0.312616	Rab GDP dissociation inhibitor alpha
P50462	CSRP3_MOUSE	Csrp3	-0.3905	0.374871	Cysteine and glycine-rich protein 3
P50516	VATA_MOUSE	Atp6v1a	0.2284	0.0881768	V-type proton ATPase catalytic subunit A
P50518	VATE1_MOUSE	Atp6v1e1	0.2839	0.643819	V-type proton ATPase subunit E 1
P50544	ACADV_MOUSE	Acadvl	0.1172	0.567463	Very long-chain specific acyl-CoA dehydrogenase, mitochondrial
P50608	FMOD_MOUSE	Fmod	-0.4223	0.369067	Fibromodulin
P51174	ACADL_MOUSE	Acadl	0.546	0.0255073	Long-chain specific acyl-CoA dehydrogenase, mitochondrial
P51885	LUM_MOUSE	Lum	-0.405	0.0754488	Lumican
P52196	THTR_MOUSE	Tst	-0.4286	0.175063	Thiosulfate sulfurtransferase
P52480	KPYM_MOUSE	Pkm	0.0426	0.798059	Pyruvate kinase PKM
P52825	CPT2_MOUSE	Cpt2	0.1488	0.0362285	Carnitine O-palmitoyltransferase 2, mitochondrial
P53810	PIPNA_MOUSE	Pitpna	0.1398	0.80356	Phosphatidylinositol transfer protein alpha isoform
P53996	CNBP_MOUSE	Cnbp	0.2957	0.436665	CCHC-type zinc finger nucleic acid binding protein
P54071	IDHP_MOUSE	Idh2	0.5864	0.039623	Isocitrate dehydrogenase [NADP], mitochondrial
P54728	RD23B_MOUSE	Rad23b	0.1037	0.703167	UV excision repair protein RAD23 homolog B
P54775	PRS6B_MOUSE	Psmc4	0.2271	0.695756	26S proteasome regulatory subunit 6B
P54822	PUR8_MOUSE	Adsl	0.0467	0.614699	Adenylosuccinate lyase
P54923	ADPRH_MOUSE	Adprh	-1.0556	0.141298	[Protein ADP-ribosylarginine] hydrolase
P55264	ADK_MOUSE	Adk	0.0356	0.802327	Adenosine kinase
P56375	ACYP2_MOUSE	Acyp2	-0.076	0.576363	Acylphosphatase-2
P56380	AP4A_MOUSE	Nudt2	0.0371	0.804201	Bis(5'-nucleosyl)-tetraphosphatase [asymmetrical]
P56391	CX6B1_MOUSE	Cox6b1	0.6468	0.175839	Cytochrome c oxidase subunit 6B1
P56399	UBP5_MOUSE	Usp5	0.0637	0.521039	Ubiquitin carboxyl-terminal hydrolase 5
P56480	ATPB_MOUSE	Atp5f1b	0.1904	0.510803	ATP synthase subunit beta, mitochondrial
P56565	S10A1_MOUSE	S100a1	-0.2665	0.251455	Protein S100-A1
P56812	PDCD5_MOUSE	Pdcd5	0.7248	0.180461	Programmed cell death protein 5
P57776	EF1D_MOUSE	Eef1d	0.1545	0.21042	Elongation factor 1-delta
P58252	EF2_MOUSE	Eef2	-0.0885	0.156038	Elongation factor 2
P58389	PTPA_MOUSE	Ptpa	-0.5517	0.146519	Serine/threonine-protein phosphatase 2A activator
P58771	TPM1_MOUSE	Tpm1	-0.2405	0.17946	Tropomyosin alpha-1 chain
P58774	TPM2_MOUSE	Tpm2	-0.018	0.925247	Tropomyosin beta chain
P59017	B2L13_MOUSE	Bcl2l13	0.9062	0.376317	Bcl-2-like protein 13
P60335	PCBP1_MOUSE	Pcbp1	0.1451	0.131154	Poly(rC)-binding protein 1
P60766	CDC42_MOUSE	Cdc42	0.0558	0.437466	Cell division control protein 42 homolog
P60843	IF4A1_MOUSE	Eif4a1	-0.2372	0.5288	Eukaryotic initiation factor 4A-I
P61027	RAB10_MOUSE	Rab10	-0.012	0.909503	Ras-related protein Rab-10
P61080	UB2D1_MOUSE	Ube2d1	0.1919	0.629381	Ubiquitin-conjugating enzyme E2 D1
P61087	UBE2K_MOUSE	Ube2k	0.211	0.00366609	Ubiquitin-conjugating enzyme E2 K
P61089	UBE2N_MOUSE	Ube2n	0.2767	0.0493734	Ubiquitin-conjugating enzyme E2 N
P61161	ARP2_MOUSE	Actr2	-0.1833	0.413567	Actin-related protein 2
P61202	CSN2_MOUSE	Cops2	-0.2511	0.466868	COP9 signalosome complex subunit 2
P61222	ABCE1_MOUSE	Abce1	-0.2566	0.458583	ATP-binding cassette sub-family E member 1
P61759	PFD3_MOUSE	Vbp1	-0.4368	0.366877	Prefoldin subunit 3
P61971	NTF2_MOUSE	Nutf2	-0.6857	0.0191501	Nuclear transport factor 2
P61979	HNRPK_MOUSE	Hnrnpk	0.0426	0.821332	Heterogeneous nuclear ribonucleoprotein K
P61982	1433G_MOUSE	Ywhag	-0.0137	0.869771	14-3-3 protein gamma
P62082	RS7_MOUSE	Rps7	-0.0594	0.842635	40S ribosomal protein S7
P62141	PP1B_MOUSE	Ppp1cb	-0.2064	0.0430135	Serine/threonine-protein phosphatase PP1-beta catalytic subunit
P62192	PRS4_MOUSE	Psmc1	-0.1496	0.627193	26S proteasome regulatory subunit 4
P62196	PRS8_MOUSE	Psmc5	0.5716	0.206755	26S proteasome regulatory subunit 8
P62242	RS8_MOUSE	Rps8	0.2258	0.111324	40S ribosomal protein S8
P62259	1433E_MOUSE	Ywhae	0.0434	0.447599	14-3-3 protein epsilon
P62264	RS14_MOUSE	Rps14	0.7236	0.0992493	40S ribosomal protein S14
P62267	RS23_MOUSE	Rps23	3.3973	0.059588	40S ribosomal protein S23
P62270	RS18_MOUSE	Rps18	-0.6932	0.244987	40S ribosomal protein S18
P62281	RS11_MOUSE	Rps11	-0.0021	0.995547	40S ribosomal protein S11
P62301	RS13_MOUSE	Rps13	0.5647	0.0999208	40S ribosomal protein S13
P62334	PRS10_MOUSE	Psmc6	0.2494	0.415285	26S proteasome regulatory subunit 10B
P62631	EF1A2_MOUSE	Eef1a2	-0.1226	0.237202	Elongation factor 1-alpha 2
P62702	RS4X_MOUSE	Rps4x	-0.0222	0.867669	40S ribosomal protein S4, X isoform
P62754	RS6_MOUSE	Rps6	2.2022	0.176922	40S ribosomal protein S6
P62814	VATB2_MOUSE	Atp6v1b2	0.7069	0.198109	V-type proton ATPase subunit B, brain isoform
P62827	RAN_MOUSE	Ran	-0.0268	0.683586	GTP-binding nuclear protein Ran
P62852	RS25_MOUSE	Rps25	-0.0308	0.865253	40S ribosomal protein S25
P62897	CYC_MOUSE	Cycs	-0.5672	0.105779	Cytochrome c, somatic
P62908	RS3_MOUSE	Rps3	0.4343	0.250512	40S ribosomal protein S3
P62962	PROF1_MOUSE	Pfn1	-0.054	0.71359	Profilin-1
P63001	RAC1_MOUSE	Rac1	0.0781	0.453391	Ras-related C3 botulinum toxin substrate 1
P63017	HSP7C_MOUSE	Hspa8	0.0524	0.586881	Heat shock cognate 71 kDa protein
P63028	TCTP_MOUSE	Tpt1	-0.6732	0.00388076	Translationally-controlled tumor protein
P63030	MPC1_MOUSE	Mpc1	2.1367	0.00216764	Mitochondrial pyruvate carrier 1
P63038	CH60_MOUSE	Hspd1	0.4737	0.00711402	60 kDa heat shock protein, mitochondrial
P63085	MK01_MOUSE	Mapk1	-0.7217	0.0815335	Mitogen-activated protein kinase 1
P63101	1433Z_MOUSE	Ywhaz	-0.0014	0.98435	14-3-3 protein zeta/delta
P63158	HMGB1_MOUSE	Hmgb1	-0.1676	0.367489	High mobility group protein B1
P63242	IF5A1_MOUSE	Eif5a	-0.2579	0.159048	Eukaryotic translation initiation factor 5A-1
P63248	IPKA_MOUSE	Pkia	-0.7548	0.483647	cAMP-dependent protein kinase inhibitor alpha
P63276	RS17_MOUSE	Rps17	-0.3103	0.613859	40S ribosomal protein S17
P63325	RS10_MOUSE	Rps10	0.3135	0.281875	40S ribosomal protein S10
P63328	PP2BA_MOUSE	Ppp3ca	-0.0056	0.966225	Serine/threonine-protein phosphatase 2B catalytic subunit alpha isoform
P67778	PHB_MOUSE	Phb	-1.4886	0.419403	Prohibitin
P68037	UB2L3_MOUSE	Ube2l3	-0.0982	0.309343	Ubiquitin-conjugating enzyme E2 L3
P68040	RACK1_MOUSE	Rack1	0.0245	0.859225	Receptor of activated protein C kinase 1
P68134	ACTS_MOUSE	Acta1	0.5438	0.0798981	Actin, alpha skeletal muscle
P68181	KAPCB_MOUSE	Prkacb	-0.0749	0.743569	cAMP-dependent protein kinase catalytic subunit beta
P68254	1433T_MOUSE	Ywhaq	-0.4299	0.484619	14-3-3 protein theta
P68368	TBA4A_MOUSE	Tuba4a	0.0168	0.911258	Tubulin alpha-4A chain
P68372	TBB4B_MOUSE	Tubb4b	0.1031	0.47822	Tubulin beta-4B chain
P68510	1433F_MOUSE	Ywhah	0.1362	0.420187	14-3-3 protein eta
P70168	IMB1_MOUSE	Kpnb1	0.4604	0.112004	Importin subunit beta-1
P70195	PSB7_MOUSE	Psmb7	-0.1556	0.210186	Proteasome subunit beta type-7
P70236	MP2K6_MOUSE	Map2k6	-1.8897	0.193065	Dual specificity mitogen-activated protein kinase kinase 6
P70266	F261_MOUSE	Pfkfb1	0.9321	0.0310555	6-phosphofructo-2-kinase/fructose-2,6-bisphosphatase 1
P70296	PEBP1_MOUSE	Pebp1	-0.0671	0.673814	Phosphatidylethanolamine-binding protein 1
P70349	HINT1_MOUSE	Hint1	-0.1181	0.360241	Adenosine 5'-monophosphoramidase HINT1
P70398	USP9X_MOUSE	Usp9x	0.6178	0.729259	Probable ubiquitin carboxyl-terminal hydrolase FAF-X
P70404	IDHG1_MOUSE	Idh3g	0.486	0.035265	Isocitrate dehydrogenase [NAD] subunit gamma 1, mitochondrial
P70670	NACAM_MOUSE	Naca	0.0086	0.947818	Nascent polypeptide-associated complex subunit alpha, muscle-specific form
P70695	F16P2_MOUSE	Fbp2	0.2608	0.620395	Fructose-1,6-bisphosphatase isozyme 2
P70697	DCUP_MOUSE	Urod	-0.5024	0.610183	Uroporphyrinogen decarboxylase
P70698	PYRG1_MOUSE	Ctps1	-0.4191	0.378364	CTP synthase 1
P70699	LYAG_MOUSE	Gaa	-2.5088	0.0766975	Lysosomal alpha-glucosidase
P80313	TCPH_MOUSE	Cct7	0.1214	0.615723	T-complex protein 1 subunit eta
P80314	TCPB_MOUSE	Cct2	0.0041	0.982218	T-complex protein 1 subunit beta
P80315	TCPD_MOUSE	Cct4	0.5503	0.390893	T-complex protein 1 subunit delta
P80316	TCPE_MOUSE	Cct5	0.11	0.481221	T-complex protein 1 subunit epsilon
P80317	TCPZ_MOUSE	Cct6a	-0.1052	0.406779	T-complex protein 1 subunit zeta
P80318	TCPG_MOUSE	Cct3	0.0043	0.961073	T-complex protein 1 subunit gamma
P83940	ELOC_MOUSE	Eloc	-1.1098	0.192335	Elongin-C
P84078	ARF1_MOUSE	Arf1	-0.1367	0.333566	ADP-ribosylation factor 1
P85094	ISC2A_MOUSE	Isoc2a	0.4623	0.00419528	Isochorismatase domain-containing protein 2A
P97290	IC1_MOUSE	Serping1	0.2597	0.583861	Plasma protease C1 inhibitor
P97298	PEDF_MOUSE	Serpinf1	-1.0622	0.0449485	Pigment epithelium-derived factor
P97315	CSRP1_MOUSE	Csrp1	-3.6139	0.0405577	Cysteine and glycine-rich protein 1
P97351	RS3A_MOUSE	Rps3a	-0.5386	0.29848	40S ribosomal protein S3a
P97355	SPSY_MOUSE	Sms	-0.1817	0.168578	Spermine synthase
P97371	PSME1_MOUSE	Psme1	0.0711	0.439568	Proteasome activator complex subunit 1
P97372	PSME2_MOUSE	Psme2	0.1212	0.297314	Proteasome activator complex subunit 2
P97384	ANX11_MOUSE	Anxa11	-0.0916	0.547948	Annexin A11
P97429	ANXA4_MOUSE	Anxa4	-0.2429	0.140154	Annexin A4
P97443	SMYD1_MOUSE	Smyd1	0.3942	0.0855595	Histone-lysine N-methyltransferase Smyd1
P97447	FHL1_MOUSE	Fhl1	-0.2797	0.0554668	Four and a half LIM domains protein 1
P97457	MLRS_MOUSE	Mylpf	0.203	0.532015	Myosin regulatory light chain 2, skeletal muscle isoform
P97461	RS5_MOUSE	Rps5	0.5215	0.145667	40S ribosomal protein S5
P97478	COQ7_MOUSE	Coq7	1.8373	0.199878	5-demethoxyubiquinone hydroxylase, mitochondrial
P97807	FUMH_MOUSE	Fh	0.3854	0.0443134	Fumarate hydratase, mitochondrial
P97823	LYPA1_MOUSE	Lypla1	-0.0798	0.352922	Acyl-protein thioesterase 1
P99024	TBB5_MOUSE	Tubb5	0.0363	0.837842	Tubulin beta-5 chain
P99026	PSB4_MOUSE	Psmb4	0.4963	0.0155499	Proteasome subunit beta type-4
P99029	PRDX5_MOUSE	Prdx5	0.1232	0.572604	Peroxiredoxin-5, mitochondrial
Q00519	XDH_MOUSE	Xdh	0.9769	0.0437614	Xanthine dehydrogenase/oxidase
Q00623	APOA1_MOUSE	Apoa1	-0.903	0.0814994	Apolipoprotein A-I
Q00897	A1AT4_MOUSE	Serpina1d	-0.1226	0.641424	Alpha-1-antitrypsin 1-4
Q01339	APOH_MOUSE	Apoh	-1.2621	0.0696259	Beta-2-glycoprotein 1
Q01405	SC23A_MOUSE	Sec23a	-0.3314	0.621951	Protein transport protein Sec23A
Q01730	RSU1_MOUSE	Rsu1	-0.1813	0.620814	Ras suppressor protein 1
Q01768	NDKB_MOUSE	Nme2	-0.0706	0.579083	Nucleoside diphosphate kinase B
Q01853	TERA_MOUSE	Vcp	0.0647	0.696114	Transitional endoplasmic reticulum ATPase
Q02053	UBA1_MOUSE	Uba1	0.0451	0.327916	Ubiquitin-like modifier-activating enzyme 1
Q02111	KPCT_MOUSE	Prkcq	-0.4487	0.392879	Protein kinase C theta type
Q03265	ATPA_MOUSE	Atp5f1a	0.3523	0.130336	ATP synthase subunit alpha, mitochondrial
Q04447	KCRB_MOUSE	Ckb	-0.3503	0.0389128	Creatine kinase B-type
Q05816	FABP5_MOUSE	Fabp5	-0.4799	0.647897	Fatty acid-binding protein 5
Q05920	PYC_MOUSE	Pc	-0.2579	0.0461454	Pyruvate carboxylase, mitochondrial
Q05BC3	EMAL1_MOUSE	Eml1	0.3101	0.0439728	Echinoderm microtubule-associated protein-like 1
Q06138	CAB39_MOUSE	Cab39	0.1933	0.130837	Calcium-binding protein 39
Q06770	CBG_MOUSE	Serpina6	-2.0719	0.0759905	Corticosteroid-binding globulin
Q06890	CLUS_MOUSE	Clu	-0.0192	0.988829	Clusterin
Q07076	ANXA7_MOUSE	Anxa7	0.0481	0.523198	Annexin A7
Q07417	ACADS_MOUSE	Acads	0.6413	0.00177331	Short-chain specific acyl-CoA dehydrogenase, mitochondrial
Q07456	AMBP_MOUSE	Ambp	0.7382	0.3457	Protein AMBP
Q08642	PADI2_MOUSE	Padi2	-0.1557	0.298122	Protein-arginine deiminase type-2
Q11011	PSA_MOUSE	Npepps	0.0709	0.277688	Puromycin-sensitive aminopeptidase
Q11136	PEPD_MOUSE	Pepd	0.0233	0.723336	Xaa-Pro dipeptidase
Q1XH17	TRI72_MOUSE	Trim72	-0.3513	0.0822625	Tripartite motif-containing protein 72
Q2TPA8	HSDL2_MOUSE	Hsdl2	0.789	0.0236734	Hydroxysteroid dehydrogenase-like protein 2
Q3B7Z2	OSBP1_MOUSE	Osbp	-0.4265	0.28124	Oxysterol-binding protein 1
Q3TC72	FAHD2_MOUSE	Fahd2	0.2196	0.696453	Fumarylacetoacetate hydrolase domain-containing protein 2A
Q3TCH7	CUL4A_MOUSE	Cul4a	-0.9685	0.236403	Cullin-4A
Q3THS6	METK2_MOUSE	Mat2a	-0.4719	0.00605762	S-adenosylmethionine synthase isoform type-2
Q3TJD7	PDLI7_MOUSE	Pdlim7	-0.2868	0.450289	PDZ and LIM domain protein 7
Q3TMH2	SCRN3_MOUSE	Scrn3	-0.0532	0.545537	Secernin-3
Q3TMP8	TM38A_MOUSE	Tmem38a	0.4654	0.463385	Trimeric intracellular cation channel type A
Q3TW96	UAP1L_MOUSE	Uap1l1	-0.189	0.236937	UDP-N-acetylhexosamine pyrophosphorylase-like protein 1
Q3TXS7	PSMD1_MOUSE	Psmd1	0.2248	0.301758	26S proteasome non-ATPase regulatory subunit 1
Q3U0B3	DHR11_MOUSE	Dhrs11	1.0819	0.307148	Dehydrogenase/reductase SDR family member 11
Q3U1J4	DDB1_MOUSE	Ddb1	0.0563	0.717716	DNA damage-binding protein 1
Q3UGR5	HDHD2_MOUSE	Hdhd2	0.0038	0.969599	Haloacid dehalogenase-like hydrolase domain-containing protein 2
Q3ULJ0	GPD1L_MOUSE	Gpd1l	-0.0427	0.5958	Glycerol-3-phosphate dehydrogenase 1-like protein
Q3UM45	PP1R7_MOUSE	Ppp1r7	0.0318	0.69827	Protein phosphatase 1 regulatory subunit 7
Q3UV70	PDP1_MOUSE	Pdp1	0.5332	0.0500982	[Pyruvate dehydrogenase [acetyl-transferring]]-phosphatase 1, mitochondrial
Q3V1D3	AMPD1_MOUSE	Ampd1	0.1862	0.538909	AMP deaminase 1
Q505F5	LRC47_MOUSE	Lrrc47	-1.3606	0.189227	Leucine-rich repeat-containing protein 47
Q5EBG6	HSPB6_MOUSE	Hspb6	0.1086	0.478346	Heat shock protein beta-6
Q5SX39	MYH4_MOUSE	Myh4	-0.3678	0.559446	Myosin-4
Q5SX40	MYH1_MOUSE	Myh1	-1.313	0.0483183	Myosin-1
Q5XKE0	MYPC2_MOUSE	Mybpc2	0.0909	0.833352	Myosin-binding protein C, fast-type
Q5XPI3	RN123_MOUSE	Rnf123	0.4315	0.22267	E3 ubiquitin-protein ligase RNF123
Q60590	A1AG1_MOUSE	Orm1	1.1253	0.0699778	Alpha-1-acid glycoprotein 1
Q60597	ODO1_MOUSE	Ogdh	0.6324	0.00920238	2-oxoglutarate dehydrogenase, mitochondrial
Q60605	MYL6_MOUSE	Myl6	0.9044	0.121651	Myosin light polypeptide 6
Q60692	PSB6_MOUSE	Psmb6	0.8579	0.021144	Proteasome subunit beta type-6
Q60823	AKT2_MOUSE	Akt2	0.7433	0.246377	RAC-beta serine/threonine-protein kinase
Q60854	SPB6_MOUSE	Serpinb6	-0.1742	0.0916394	Serpin B6
Q60864	STIP1_MOUSE	Stip1	-0.4696	0.0609191	Stress-induced-phosphoprotein 1
Q60866	PTER_MOUSE	Pter	0.2498	0.303838	Phosphotriesterase-related protein
Q60930	VDAC2_MOUSE	Vdac2	1.0105	0.0360356	Voltage-dependent anion-selective channel protein 2
Q60931	VDAC3_MOUSE	Vdac3	0.835	0.0760898	Voltage-dependent anion-selective channel protein 3
Q60932	VDAC1_MOUSE	Vdac1	0.4329	0.164068	Voltage-dependent anion-selective channel protein 1
Q60936	COQ8A_MOUSE	Coq8a	0.6528	0.000579108	Atypical kinase COQ8A, mitochondrial
Q60994	ADIPO_MOUSE	Adipoq	0.2791	0.280177	Adiponectin
Q61035	HARS1_MOUSE	Hars1	-0.1475	0.494885	Histidine--tRNA ligase, cytoplasmic
Q61129	CFAI_MOUSE	Cfi	-1.0852	0.176547	Complement factor I
Q61147	CERU_MOUSE	Cp	-0.7201	0.361291	Ceruloplasmin
Q61151	2A5E_MOUSE	Ppp2r5e	0.5981	0.486474	Serine/threonine-protein phosphatase 2A 56 kDa regulatory subunit epsilon isoform
Q61171	PRDX2_MOUSE	Prdx2	-0.1702	0.0545113	Peroxiredoxin-2
Q61206	PA1B2_MOUSE	Pafah1b2	-0.2324	0.0188685	Platelet-activating factor acetylhydrolase IB subunit alpha2
Q61207	SAP_MOUSE	Psap	0.5465	0.166788	Prosaposin
Q61233	PLSL_MOUSE	Lcp1	0.0013	0.997483	Plastin-2
Q61234	SNTA1_MOUSE	Snta1	0.6819	0.035116	Alpha-1-syntrophin
Q61239	FNTA_MOUSE	Fnta	0.5214	0.185468	Protein farnesyltransferase/geranylgeranyltransferase type-1 subunit alpha
Q61247	A2AP_MOUSE	Serpinf2	-1.1331	0.0553671	Alpha-2-antiplasmin
Q61316	HSP74_MOUSE	Hspa4	-0.0002	0.996254	Heat shock 70 kDa protein 4
Q61425	HCDH_MOUSE	Hadh	0.4184	0.150108	Hydroxyacyl-coenzyme A dehydrogenase, mitochondrial
Q61553	FSCN1_MOUSE	Fscn1	0.1886	0.768577	Fascin
Q61584	FXR1_MOUSE	Fxr1	1.964	0.222795	Fragile X mental retardation syndrome-related protein 1
Q61598	GDIB_MOUSE	Gdi2	-0.0861	0.445949	Rab GDP dissociation inhibitor beta
Q61646	HPT_MOUSE	Hp	0.769	0.648333	Haptoglobin
Q61702	ITIH1_MOUSE	Itih1	-0.9784	0.139961	Inter-alpha-trypsin inhibitor heavy chain H1
Q61703	ITIH2_MOUSE	Itih2	-1.1586	0.285345	Inter-alpha-trypsin inhibitor heavy chain H2
Q61704	ITIH3_MOUSE	Itih3	0.1962	0.756281	Inter-alpha-trypsin inhibitor heavy chain H3
Q61768	KINH_MOUSE	Kif5b	0.964	0.0173936	Kinesin-1 heavy chain
Q61838	PZP_MOUSE	Pzp	-0.3506	0.198511	Pregnancy zone protein
Q61990	PCBP2_MOUSE	Pcbp2	-0.2785	0.444117	Poly(rC)-binding protein 2
Q62000	MIME_MOUSE	Ogn	-0.8572	0.0124492	Mimecan
Q62095	DDX3Y_MOUSE	Ddx3y	1.5597	0.0100503	ATP-dependent RNA helicase DDX3Y
Q62234	MYOM1_MOUSE	Myom1	0.338	0.185058	Myomesin-1
Q62348	TSN_MOUSE	Tsn	-0.3187	0.024121	Translin
Q62425	NDUA4_MOUSE	Ndufa4	0.3311	0.55037	Cytochrome c oxidase subunit NDUFA4
Q62446	FKBP3_MOUSE	Fkbp3	-0.1456	0.726499	Peptidyl-prolyl cis-trans isomerase FKBP3
Q62465	VAT1_MOUSE	Vat1	-0.8768	0.0168622	Synaptic vesicle membrane protein VAT-1 homolog
Q63932	MP2K2_MOUSE	Map2k2	0.2891	0.310595	Dual specificity mitogen-activated protein kinase kinase 2
Q64010	CRK_MOUSE	Crk	0.7209	0.415037	Adapter molecule crk
Q64105	SPRE_MOUSE	Spr	0.1671	0.24545	Sepiapterin reductase
Q64433	CH10_MOUSE	Hspe1	0.5995	0.0434558	10 kDa heat shock protein, mitochondrial
Q64471	GSTT1_MOUSE	Gstt1	-2.132	0.0259864	Glutathione S-transferase theta-1
Q64669	NQO1_MOUSE	Nqo1	-0.0659	0.908068	NAD(P)H dehydrogenase [quinone] 1
Q64727	VINC_MOUSE	Vcl	0.1149	0.0215546	Vinculin
Q64737	PUR2_MOUSE	Gart	-0.0298	0.68992	Trifunctional purine biosynthetic protein adenosine-3
Q68FD5	CLH1_MOUSE	Cltc	-0.0414	0.724167	Clathrin heavy chain 1
Q6NSR8	PEPL1_MOUSE	Npepl1	0.5019	0.255017	Probable aminopeptidase NPEPL1
Q6NT99	DUS23_MOUSE	Dusp23	-0.254	0.467169	Dual specificity protein phosphatase 23
Q6NZJ6	IF4G1_MOUSE	Eif4g1	0.4743	0.00601401	Eukaryotic translation initiation factor 4 gamma 1
Q6P1B1	XPP1_MOUSE	Xpnpep1	-0.2046	0.042435	Xaa-Pro aminopeptidase 1
Q6P1F6	2ABA_MOUSE	Ppp2r2a	0.2848	0.00469328	Serine/threonine-protein phosphatase 2A 55 kDa regulatory subunit B alpha isoform
Q6P3D0	NUD16_MOUSE	Nudt16	0.74	0.0749863	U8 snoRNA-decapping enzyme
Q6P5F9	XPO1_MOUSE	Xpo1	-0.1627	0.75344	Exportin-1
Q6P8J7	KCRS_MOUSE	Ckmt2	0.6616	0.127605	Creatine kinase S-type, mitochondrial
Q6P9R2	OXSR1_MOUSE	Oxsr1	0.0663	0.18085	Serine/threonine-protein kinase
Q6PAM0	AAKB2_MOUSE	Prkab2	-0.0013	0.996629	5'-AMP-activated protein kinase subunit beta-2
Q6PB66	LPPRC_MOUSE	Lrpprc	0.4687	0.0321563	Leucine-rich PPR motif-containing protein, mitochondrial
Q6PDI5	ECM29_MOUSE	Ecpas	-0.4773	0.517458	Proteasome adapter and scaffold protein ECM29
Q6PIE5	AT1A2_MOUSE	Atp1a2	-0.044	0.871694	Sodium/potassium-transporting ATPase subunit alpha-2
Q6ZQ38	CAND1_MOUSE	Cand1	0.2626	0.0914714	Cullin-associated NEDD8-dissociated protein 1
Q6ZQ73	CAND2_MOUSE	Cand2	0.1718	0.167302	Cullin-associated NEDD8-dissociated protein 2
Q6ZWX6	IF2A_MOUSE	Eif2s1	-1.0559	0.636249	Eukaryotic translation initiation factor 2 subunit 1
Q70KF4	CMYA5_MOUSE	Cmya5	-0.6717	0.192896	Cardiomyopathy-associated protein 5
Q76MZ3	2AAA_MOUSE	Ppp2r1a	0.1657	0.0248578	Serine/threonine-protein phosphatase 2A 65 kDa regulatory subunit A alpha isoform
Q78ZA7	NP1L4_MOUSE	Nap1l4	0.1768	0.28867	Nucleosome assembly protein 1-like 4
Q7M6Y3	PICAL_MOUSE	Picalm	0.7963	0.276171	Phosphatidylinositol-binding clathrin assembly protein
Q7TMY8	HUWE1_MOUSE	Huwe1	2.3466	0.136874	E3 ubiquitin-protein ligase HUWE1
Q7TNG5	EMAL2_MOUSE	Eml2	0.0032	0.982875	Echinoderm microtubule-associated protein-like 2
Q7TQ48	SRCA_MOUSE	Srl	1.0547	0.0167993	Sarcalumenin
Q7TQI3	OTUB1_MOUSE	Otub1	0.1069	0.332325	Ubiquitin thioesterase OTUB1
Q7TSH2	KPBB_MOUSE	Phkb	-0.0089	0.96658	Phosphorylase b kinase regulatory subunit beta
Q7TSQ8	PDPR_MOUSE	Pdpr	0.3558	0.0563938	Pyruvate dehydrogenase phosphatase regulatory subunit, mitochondrial
Q80UY1	CARME_MOUSE	Carnmt1	0.3145	0.0896044	Carnosine N-methyltransferase
Q80W22	THNS2_MOUSE	Thnsl2	-0.3645	0.557617	Threonine synthase-like 2
Q80YV4	PANK4_MOUSE	Pank4	0.4613	0.0206773	4'-phosphopantetheine phosphatase
Q8BFR5	EFTU_MOUSE	Tufm	0.4937	0.0178774	Elongation factor Tu, mitochondrial
Q8BFS6	CPPED_MOUSE	Cpped1	0.2469	0.250148	Serine/threonine-protein phosphatase CPPED1
Q8BG05	ROA3_MOUSE	Hnrnpa3	-1.3183	0.16233	Heterogeneous nuclear ribonucleoprotein A3
Q8BG32	PSD11_MOUSE	Psmd11	0.2375	0.219722	26S proteasome non-ATPase regulatory subunit 11
Q8BGD9	IF4B_MOUSE	Eif4b	0.0105	0.933754	Eukaryotic translation initiation factor 4B
Q8BGK2	ARHL1_MOUSE	Adprhl1	0.0459	0.901415	[Protein ADP-ribosylarginine] hydrolase-like protein 1
Q8BGM7	AAKG3_MOUSE	Prkag3	-0.5062	0.341112	5'-AMP-activated protein kinase subunit gamma-3
Q8BGQ7	SYAC_MOUSE	Aars1	0.7442	0.058159	Alanine--tRNA ligase, cytoplasmic
Q8BH58	TIPRL_MOUSE	Tiprl	0.4717	0.577108	TIP41-like protein
Q8BH59	CMC1_MOUSE	Slc25a12	1.0001	0.0429742	Calcium-binding mitochondrial carrier protein Aralar1
Q8BH64	EHD2_MOUSE	Ehd2	0.2046	0.00824676	EH domain-containing protein 2
Q8BH86	GLUCM_MOUSE	Dglucy	-0.2295	0.105171	D-glutamate cyclase, mitochondrial
Q8BH95	ECHM_MOUSE	Echs1	0.2568	0.223114	Enoyl-CoA hydratase, mitochondrial
Q8BIJ6	SYIM_MOUSE	Iars2	0.2834	0.0537707	Isoleucine--tRNA ligase, mitochondrial
Q8BIW1	PRUN1_MOUSE	Prune1	0.1617	0.163543	Exopolyphosphatase PRUNE1
Q8BJY1	PSMD5_MOUSE	Psmd5	0.6849	0.130278	26S proteasome non-ATPase regulatory subunit 5
Q8BK64	AHSA1_MOUSE	Ahsa1	0.3292	0.227628	Activator of 90 kDa heat shock protein ATPase homolog 1
Q8BK84	DUS29_MOUSE	Dusp29	-0.1338	0.679311	Dual specificity phosphatase 29
Q8BKC5	IPO5_MOUSE	Ipo5	0.0725	0.564828	Importin-5
Q8BKZ9	ODPX_MOUSE	Pdhx	0.7079	0.0157283	Pyruvate dehydrogenase protein X component, mitochondrial
Q8BMF3	MAON_MOUSE	Me3	0.3314	0.257181	NADP-dependent malic enzyme, mitochondrial
Q8BMF4	ODP2_MOUSE	Dlat	0.6961	0.0251033	Dihydrolipoyllysine-residue acetyltransferase component of pyruvate dehydrogenase complex, mitochondrial
Q8BMS1	ECHA_MOUSE	Hadha	0.456	0.0179148	Trifunctional enzyme subunit alpha, mitochondrial
Q8BP47	SYNC_MOUSE	NARS1	-0.0653	0.626873	Asparagine--tRNA ligase, cytoplasmic
Q8BRK8	AAPK2_MOUSE	Prkaa2	-0.6624	0.178948	5'-AMP-activated protein kinase catalytic subunit alpha-2
Q8BTM8	FLNA_MOUSE	Flna	0.1483	0.814124	Filamin-A
Q8BTY1	KAT1_MOUSE	Kyat1	0.0255	0.900381	Kynurenine--oxoglutarate transaminase 1
Q8BUV3	GEPH_MOUSE	Gphn	0.3016	0.580957	Gephyrin
Q8BVI4	DHPR_MOUSE	Qdpr	0.02	0.863326	Dihydropteridine reductase
Q8BWA5	KLH31_MOUSE	Klhl31	-0.3774	0.0714342	Kelch-like protein 31
Q8BWT1	THIM_MOUSE	Acaa2	0.7704	0.00666093	3-ketoacyl-CoA thiolase, mitochondrial
Q8BZ71	STAC3_MOUSE	Stac3	0.1381	0.0963408	SH3 and cysteine-rich domain-containing protein 3
Q8BZA9	TIGAR_MOUSE	Tigar	0.3522	0.0554277	Fructose-2,6-bisphosphatase TIGAR
Q8BZJ7	DCNL2_MOUSE	Dcun1d2	-0.024	0.814116	DCN1-like protein 2
Q8BZW8	NHLC2_MOUSE	Nhlrc2	0.0603	0.969118	NHL repeat-containing protein 2
Q8C0M9	ASGL1_MOUSE	Asrgl1	-0.2206	0.227056	Isoaspartyl peptidase/L-asparaginase
Q8C1A5	THOP1_MOUSE	Thop1	-0.0701	0.780256	Thimet oligopeptidase
Q8C494	PRR33_MOUSE	Prr33	0.7573	0.0628704	Proline-rich protein 33
Q8CDN6	TXNL1_MOUSE	Txnl1	0.135	0.874911	Thioredoxin-like protein 1
Q8CG76	ARK72_MOUSE	Akr7a2	0.293	0.0127088	Aflatoxin B1 aldehyde reductase member 2
Q8CGA0	PPM1F_MOUSE	Ppm1f	-0.1416	0.754457	Protein phosphatase 1F
Q8CGC7	SYEP_MOUSE	Eprs1	0.1845	0.348589	Bifunctional glutamate/proline--tRNA ligase
Q8CGK3	LONM_MOUSE	Lonp1	1.1642	0.00427082	Lon protease homolog, mitochondrial
Q8CGY6	UN45B_MOUSE	Unc45b	-0.1801	0.357646	Protein unc-45 homolog B
Q8CHP8	PGP_MOUSE	Pgp	0.0279	0.840865	Glycerol-3-phosphate phosphatase
Q8CHT0	AL4A1_MOUSE	Aldh4a1	-0.2652	0.201378	Delta-1-pyrroline-5-carboxylate dehydrogenase, mitochondrial
Q8CI12	SMTL2_MOUSE	Smtnl2	0.3663	0.320397	Smoothelin-like protein 2
Q8CI51	PDLI5_MOUSE	Pdlim5	-0.3706	0.273125	PDZ and LIM domain protein 5
Q8CI70	LRC20_MOUSE	Lrrc20	0.1924	0.281594	Leucine-rich repeat-containing protein 20
Q8CI94	PYGB_MOUSE	Pygb	-0.0484	0.805222	Glycogen phosphorylase, brain form
Q8CIB5	FERM2_MOUSE	Fermt2	0.6564	0.00349467	Fermitin family homolog 2
Q8CIG8	ANM5_MOUSE	Prmt5	0.6388	0.117262	Protein arginine N-methyltransferase 5
Q8JZN5	ACAD9_MOUSE	Acad9	0.3028	0.487993	Complex I assembly factor ACAD9, mitochondrial
Q8K010	OPLA_MOUSE	Oplah	0.1977	0.573433	5-oxoprolinase
Q8K0E8	FIBB_MOUSE	Fgb	-0.4147	0.1039	Fibrinogen beta chain
Q8K183	PDXK_MOUSE	Pdxk	-1.8953	0.116786	Pyridoxal kinase
Q8K1M6	DNM1L_MOUSE	Dnm1l	0.3536	0.130348	Dynamin-1-like protein
Q8K1Z0	COQ9_MOUSE	Coq9	0.0048	0.980635	Ubiquinone biosynthesis protein COQ9, mitochondrial
Q8K2B3	SDHA_MOUSE	Sdha	0.4753	0.100746	Succinate dehydrogenase [ubiquinone] flavoprotein subunit, mitochondrial
Q8K4F5	ABHDB_MOUSE	Abhd11	0.0791	0.721683	Protein ABHD11
Q8K4Z3	NNRE_MOUSE	Naxe	0.2731	0.0213486	NAD(P)H-hydrate epimerase
Q8QZR5	ALAT1_MOUSE	Gpt	0.054	0.844886	Alanine aminotransferase 1
Q8QZS1	HIBCH_MOUSE	Hibch	0.2642	0.0313793	3-hydroxyisobutyryl-CoA hydrolase, mitochondrial
Q8QZT1	THIL_MOUSE	Acat1	0.1191	0.629829	Acetyl-CoA acetyltransferase, mitochondrial
Q8QZY1	EIF3L_MOUSE	Eif3l	1.6914	0.0512781	Eukaryotic translation initiation factor 3 subunit L
Q8R010	AIMP2_MOUSE	Aimp2	0.3151	0.531291	Aminoacyl tRNA synthase complex-interacting multifunctional protein 2
Q8R016	BLMH_MOUSE	Blmh	0.2642	0.262253	Bleomycin hydrolase
Q8R050	ERF3A_MOUSE	Gspt1	-0.4344	0.550655	Eukaryotic peptide chain release factor GTP-binding subunit ERF3A
Q8R086	SUOX_MOUSE	Suox	0.3295	0.0746836	Sulfite oxidase, mitochondrial
Q8R0F8	FAHD1_MOUSE	Fahd1	-0.1405	0.514795	Acylpyruvase FAHD1, mitochondrial
Q8R0P4	AAMDC_MOUSE	Aamdc	-0.0308	0.718394	Mth938 domain-containing protein
Q8R146	APEH_MOUSE	Apeh	-0.1733	0.240608	Acylamino-acid-releasing enzyme
Q8R164	BPHL_MOUSE	Bphl	0.13	0.422183	Valacyclovir hydrolase
Q8R1G2	CMBL_MOUSE	Cmbl	0.2341	0.283907	Carboxymethylenebutenolidase homolog
Q8R1K4	AT2L2_MOUSE	Phykpl	-0.4256	0.0202679	5-phosphohydroxy-L-lysine phospho-lyase
Q8R2G4	NAR3_MOUSE	Art3	0.5844	0.468338	Ecto-ADP-ribosyltransferase 3
Q8R2H9	PHOP1_MOUSE	Phospho1	0.138	0.37247	Phosphoethanolamine/phosphocholine phosphatase
Q8R429	AT2A1_MOUSE	Atp2a1	-0.3888	0.206839	Sarcoplasmic/endoplasmic reticulum calcium ATPase 1
Q8R4N0	CLYBL_MOUSE	Clybl	0.2646	0.704626	Citramalyl-CoA lyase, mitochondrial
Q8R574	KPRB_MOUSE	Prpsap2	-0.4612	0.497033	Phosphoribosyl pyrophosphate synthase-associated protein 2
Q8R5C5	ACTY_MOUSE	Actr1b	-2.7504	0.0455279	Beta-centractin
Q8VBT1	TXLNB_MOUSE	Txlnb	-0.3496	0.711868	Beta-taxilin
Q8VBV7	CSN8_MOUSE	Cops8	0.235	0.0779938	COP9 signalosome complex subunit 8
Q8VBW6	ULA1_MOUSE	Nae1	-0.0969	0.379596	NEDD8-activating enzyme E1 regulatory subunit
Q8VCA8	SCRN2_MOUSE	Scrn2	-0.0941	0.306296	Secernin-2
Q8VCM7	FIBG_MOUSE	Fgg	-0.2808	0.234561	Fibrinogen gamma chain
Q8VCR8	MYLK2_MOUSE	Mylk2	0.0435	0.799744	Myosin light chain kinase 2, skeletal/cardiac muscle
Q8VCT4	EST1D_MOUSE	Ces1d	0.4102	0.394385	Carboxylesterase 1D
Q8VDD5	MYH9_MOUSE	Myh9	0.4515	0.00108822	Myosin-9
Q8VDK1	NIT1_MOUSE	Nit1	0.9623	0.106494	Deaminated glutathione amidase
Q8VDM4	PSMD2_MOUSE	Psmd2	0.3078	0.109383	26S proteasome non-ATPase regulatory subunit 2
Q8VDQ1	PTGR2_MOUSE	Ptgr2	-0.2872	0.113858	Prostaglandin reductase 2
Q8VDQ8	SIR2_MOUSE	Sirt2	-0.6383	0.216183	NAD-dependent protein deacetylase sirtuin-2
Q8VEE1	LMCD1_MOUSE	Lmcd1	0.1161	0.310531	LIM and cysteine-rich domains protein 1
Q8VEM8	MPCP_MOUSE	Slc25a3	0.3952	0.187692	Phosphate carrier protein, mitochondrial
Q8VHX6	FLNC_MOUSE	Flnc	-0.1474	0.743966	Filamin-C
Q91V64	ISOC1_MOUSE	Isoc1	-0.151	0.295085	Isochorismatase domain-containing protein 1
Q91V92	ACLY_MOUSE	Acly	-1.6982	0.0145381	ATP-citrate synthase
Q91VD9	NDUS1_MOUSE	Ndufs1	0.664	0.0380935	NADH-ubiquinone oxidoreductase 75 kDa subunit, mitochondrial
Q91VI7	RINI_MOUSE	Rnh1	0.1655	0.031534	Ribonuclease inhibitor
Q91VK1	BZW2_MOUSE	Bzw2	0.1332	0.521118	Basic leucine zipper and W2 domain-containing protein 2
Q91VM9	IPYR2_MOUSE	Ppa2	0.1524	0.43179	Inorganic pyrophosphatase 2, mitochondrial
Q91VR2	ATPG_MOUSE	Atp5f1c	0.4273	0.203721	ATP synthase subunit gamma, mitochondrial
Q91VR5	DDX1_MOUSE	Ddx1	1.0228	0.224996	ATP-dependent RNA helicase DDX1
Q91WG0	EST2C_MOUSE	Ces2c	0.4845	0.57844	Acylcarnitine hydrolase
Q91WK1	SPRY4_MOUSE	Spryd4	0.7894	0.302062	SPRY domain-containing protein 4
Q91WM2	HDHD5_MOUSE	Hdhd5	0.366	0.106145	Haloacid dehalogenase-like hydrolase domain-containing 5
Q91WP6	SPA3N_MOUSE	Serpina3n	0.0212	0.984834	Serine protease inhibitor A3N
Q91WQ3	SYYC_MOUSE	Yars1	0.2344	0.207746	Tyrosine--tRNA ligase, cytoplasmic
Q91WS0	CISD1_MOUSE	Cisd1	0.3192	0.787791	CDGSH iron-sulfur domain-containing protein 1
Q91WU5	AS3MT_MOUSE	As3mt	-0.1244	0.306392	Arsenite methyltransferase
Q91X72	HEMO_MOUSE	Hpx	-0.0373	0.926373	Hemopexin
Q91YE8	SYNP2_MOUSE	Synpo2	-1.9098	0.108538	Synaptopodin-2
Q91YT0	NDUV1_MOUSE	Ndufv1	0.5606	0.0533758	NADH dehydrogenase [ubiquinone] flavoprotein 1, mitochondrial
Q91Z53	GRHPR_MOUSE	Grhpr	-0.094	0.56232	Glyoxylate reductase/hydroxypyruvate reductase
Q91ZA3	PCCA_MOUSE	Pcca	0.4107	0.111959	Propionyl-CoA carboxylase alpha chain, mitochondrial
Q91ZJ5	UGPA_MOUSE	Ugp2	0.3216	0.00960959	UTP--glucose-1-phosphate uridylyltransferase
Q921H8	THIKA_MOUSE	Acaa1a	0.3023	0.117857	3-ketoacyl-CoA thiolase A, peroxisomal
Q921I1	TRFE_MOUSE	Tf	-0.4755	0.3386	Serotransferrin
Q921M7	CYRIB_MOUSE	Cyrib	0.1059	0.426331	CYFIP-related Rac1 interactor B
Q922B1	MACD1_MOUSE	Macrod1	0.035	0.780723	ADP-ribose glycohydrolase MACROD1
Q922B2	SYDC_MOUSE	Dars1	0.257	0.199139	Aspartate--tRNA ligase, cytoplasmic
Q922D4	PP6R3_MOUSE	Ppp6r3	-0.0274	0.979927	Serine/threonine-protein phosphatase 6 regulatory subunit 3
Q922D8	C1TC_MOUSE	Mthfd1	0.1191	0.20064	C-1-tetrahydrofolate synthase, cytoplasmic
Q922E4	PCY2_MOUSE	Pcyt2	-0.2418	0.611615	Ethanolamine-phosphate cytidylyltransferase
Q922F4	TBB6_MOUSE	Tubb6	0.6723	0.154603	Tubulin beta-6 chain
Q922J3	CLIP1_MOUSE	Clip1	0.4983	0.122113	CAP-Gly domain-containing linker protein 1
Q922R8	PDIA6_MOUSE	Pdia6	-0.0902	0.616029	Protein disulfide-isomerase A6
Q922Y1	UBXN1_MOUSE	Ubxn1	0.3819	0.720872	UBX domain-containing protein 1
Q923D2	BLVRB_MOUSE	Blvrb	-0.0533	0.702732	Flavin reductase (NADPH)
Q923T9	KCC2G_MOUSE	Camk2g	0.1694	0.688196	Calcium/calmodulin-dependent protein kinase type II subunit gamma
Q924M7	MPI_MOUSE	Mpi	-0.1138	0.247877	Mannose-6-phosphate isomerase
Q924X2	CPT1B_MOUSE	Cpt1b	0.82	0.098641	Carnitine O-palmitoyltransferase 1, muscle isoform
Q93092	TALDO_MOUSE	Taldo1	-0.1321	0.209787	Transaldolase
Q99J45	NRBP_MOUSE	Nrbp1	-0.4301	0.732048	Nuclear receptor-binding protein
Q99J77	SIAS_MOUSE	Nans	-0.9066	0.0500085	Sialic acid synthase
Q99J99	THTM_MOUSE	Mpst	-0.0055	0.970134	3-mercaptopyruvate sulfurtransferase
Q99JB8	PACN3_MOUSE	Pacsin3	0.4078	0.547441	Protein kinase C and casein kinase II substrate protein 3
Q99JI4	PSMD6_MOUSE	Psmd6	0.1533	0.538768	26S proteasome non-ATPase regulatory subunit 6
Q99JX4	EIF3M_MOUSE	Eif3m	0.313	0.0516704	Eukaryotic translation initiation factor 3 subunit M
Q99JY0	ECHB_MOUSE	Hadhb	0.5453	0.00394339	Trifunctional enzyme subunit beta, mitochondrial
Q99JY9	ARP3_MOUSE	Actr3	0.3087	0.0892851	Actin-related protein 3
Q99KB8	GLO2_MOUSE	Hagh	-0.1654	0.25797	Hydroxyacylglutathione hydrolase, mitochondrial
Q99KC8	VMA5A_MOUSE	Vwa5a	-0.126	0.437355	von Willebrand factor A domain-containing protein 5A
Q99KI0	ACON_MOUSE	Aco2	0.4301	0.0241232	Aconitate hydratase, mitochondrial
Q99KK7	DPP3_MOUSE	Dpp3	-0.0323	0.643507	Dipeptidyl peptidase 3
Q99KQ4	NAMPT_MOUSE	Nampt	0.2246	0.0325342	Nicotinamide phosphoribosyltransferase
Q99L13	3HIDH_MOUSE	Hibadh	0.5062	0.0334062	3-hydroxyisobutyrate dehydrogenase, mitochondrial
Q99L47	F10A1_MOUSE	St13	1.4204	0.0386293	Hsc70-interacting protein
Q99LB2	DHRS4_MOUSE	Dhrs4	0.6179	0.202253	Dehydrogenase/reductase SDR family member 4
Q99LB6	MAT2B_MOUSE	Mat2b	0.0758	0.502635	Methionine adenosyltransferase 2 subunit beta
Q99LC3	NDUAA_MOUSE	Ndufa10	0.5039	0.151946	NADH dehydrogenase [ubiquinone] 1 alpha subcomplex subunit 10, mitochondrial
Q99LC5	ETFA_MOUSE	Etfa	0.3721	0.0577505	Electron transfer flavoprotein subunit alpha, mitochondrial
Q99LD4	CSN1_MOUSE	Gps1	0.0392	0.90409	COP9 signalosome complex subunit 1
Q99LP6	GRPE1_MOUSE	Grpel1	0.722	0.048206	GrpE protein homolog 1, mitochondrial
Q99LX0	PARK7_MOUSE	Park7	0.0352	0.855972	Parkinson disease protein 7 homolog
Q99MN1	SYK_MOUSE	Kars1	-0.5544	0.145147	Lysine--tRNA ligase
Q99MN9	PCCB_MOUSE	Pccb	0.2914	0.237818	Propionyl-CoA carboxylase beta chain, mitochondrial
Q99MQ4	ASPN_MOUSE	Aspn	0.0614	0.76002	Asporin
Q99MS7	EH1L1_MOUSE	Ehbp1l1	-0.3427	0.446267	EH domain-binding protein 1-like protein 1
Q99P72	RTN4_MOUSE	Rtn4	0.2448	0.358116	Reticulon-4
Q99PR8	HSPB2_MOUSE	Hspb2	0.1542	0.101839	Heat shock protein beta-2
Q99PT1	GDIR1_MOUSE	Arhgdia	-0.1623	0.168896	Rho GDP-dissociation inhibitor 1
Q9CPQ8	ATP5L_MOUSE	Atp5mg	0.1625	0.879785	ATP synthase subunit g, mitochondrial
Q9CPU0	LGUL_MOUSE	Glo1	-0.0032	0.983515	Lactoylglutathione lyase
Q9CPV4	GLOD4_MOUSE	Glod4	0.1504	0.0132439	Glyoxalase domain-containing protein 4
Q9CPY7	AMPL_MOUSE	Lap3	0.121	0.388817	Cytosol aminopeptidase
Q9CQ60	6PGL_MOUSE	Pgls	0.0194	0.804792	6-phosphogluconolactonase
Q9CQ62	DECR_MOUSE	Decr1	0.4699	0.0179523	2,4-dienoyl-CoA reductase [(3E)-enoyl-CoA-producing], mitochondrial
Q9CQ65	MTAP_MOUSE	Mtap	-0.2642	0.577897	S-methyl-5'-thioadenosine phosphorylase
Q9CQ69	QCR8_MOUSE	Uqcrq	0.8768	0.03893	Cytochrome b-c1 complex subunit 8
Q9CQA3	SDHB_MOUSE	Sdhb	-0.1597	0.755472	Succinate dehydrogenase [ubiquinone] iron-sulfur subunit, mitochondrial
Q9CQC9	SAR1B_MOUSE	Sar1b	-0.3277	0.064929	GTP-binding protein SAR1b
Q9CQI3	GMFB_MOUSE	Gmfb	-0.4169	0.40181	Glia maturation factor beta
Q9CQM9	GLRX3_MOUSE	Glrx3	-0.0325	0.559035	Glutaredoxin-3
Q9CQN1	TRAP1_MOUSE	Trap1	0.6084	0.0163367	Heat shock protein 75 kDa, mitochondrial
Q9CQQ7	AT5F1_MOUSE	Atp5pb	0.3371	0.500004	ATP synthase F(0) complex subunit B1, mitochondrial
Q9CQR4	ACO13_MOUSE	Acot13	0.0085	0.967446	Acyl-coenzyme A thioesterase 13
Q9CQV8	1433B_MOUSE	Ywhab	-0.1746	0.380664	14-3-3 protein beta/alpha
Q9CR09	UFC1_MOUSE	Ufc1	-1.0494	0.166044	Ubiquitin-fold modifier-conjugating enzyme 1
Q9CR16	PPID_MOUSE	Ppid	0.3329	0.122956	Peptidyl-prolyl cis-trans isomerase D
Q9CR62	M2OM_MOUSE	Slc25a11	0.8804	0.262831	Mitochondrial 2-oxoglutarate/malate carrier protein
Q9CR68	UCRI_MOUSE	Uqcrfs1	0.9336	0.0210614	Cytochrome b-c1 complex subunit Rieske, mitochondrial
Q9CRB6	TPPP3_MOUSE	Tppp3	-0.3614	0.714738	Tubulin polymerization-promoting protein family member 3
Q9CVB6	ARPC2_MOUSE	Arpc2	0.1863	0.755459	Actin-related protein 2/3 complex subunit 2
Q9CWJ9	PUR9_MOUSE	Atic	0.1767	0.0246893	Bifunctional purine biosynthesis protein ATIC
Q9CX34	SGT1_MOUSE	Sugt1	0.1702	0.3704	Protein SGT1 homolog
Q9CX56	PSMD8_MOUSE	Psmd8	0.32	0.0673763	26S proteasome non-ATPase regulatory subunit 8
Q9CXT8	MPPB_MOUSE	Pmpcb	0.0873	0.896557	Mitochondrial-processing peptidase subunit beta
Q9CZ04	CSN7A_MOUSE	Cops7a	0.4736	0.131027	COP9 signalosome complex subunit 7a
Q9CZ13	QCR1_MOUSE	Uqcrc1	0.6744	0.0984527	Cytochrome b-c1 complex subunit 1, mitochondrial
Q9CZ30	OLA1_MOUSE	Ola1	-0.1216	0.195835	Obg-like ATPase 1
Q9CZ42	NNRD_MOUSE	Naxd	-0.2643	0.461712	ATP-dependent (S)-NAD(P)H-hydrate dehydratase
Q9CZ44	NSF1C_MOUSE	Nsfl1c	0.0783	0.437961	NSFL1 cofactor p47
Q9CZD3	GARS_MOUSE	Gars1	0.0653	0.18235	Glycine--tRNA ligase
Q9CZU6	CISY_MOUSE	Cs	0.3975	0.0673104	Citrate synthase, mitochondrial
Q9CZX8	RS19_MOUSE	Rps19	-0.0027	0.99801	40S ribosomal protein S19
Q9D020	5NT3A_MOUSE	Nt5c3a	0.0443	0.601261	Cytosolic 5'-nucleotidase 3A
Q9D051	ODPB_MOUSE	Pdhb	0.5287	0.0686731	Pyruvate dehydrogenase E1 component subunit beta, mitochondrial
Q9D0F9	PGM1_MOUSE	Pgm1	0.0185	0.905669	Phosphoglucomutase-1
Q9D0I9	SYRC_MOUSE	Rars1	0.1812	0.0499449	Arginine--tRNA ligase, cytoplasmic
Q9D0K2	SCOT1_MOUSE	Oxct1	0.2262	0.0442107	Succinyl-CoA:3-ketoacid coenzyme A transferase 1, mitochondrial
Q9D0M1	KPRA_MOUSE	Prpsap1	-0.868	0.095706	Phosphoribosyl pyrophosphate synthase-associated protein 1
Q9D0M3	CY1_MOUSE	Cyc1	0.0144	0.975323	Cytochrome c1, heme protein, mitochondrial
Q9D0S9	HINT2_MOUSE	Hint2	-1.3076	0.0964202	Adenosine 5'-monophosphoramidase HINT2
Q9D154	ILEUA_MOUSE	Serpinb1a	-0.1052	0.563828	Leukocyte elastase inhibitor A
Q9D172	GAL3A_MOUSE	Gatd3	-0.0227	0.896622	Glutamine amidotransferase-like class 1 domain-containing protein 3, mitochondrial
Q9D1A2	CNDP2_MOUSE	Cndp2	-0.1331	0.000968618	Cytosolic non-specific dipeptidase
Q9D1G3	HHATL_MOUSE	Hhatl	-0.7227	0.139805	Protein-cysteine N-palmitoyltransferase HHAT-like protein
Q9D1Q6	ERP44_MOUSE	Erp44	0.6378	0.222105	Endoplasmic reticulum resident protein 44
Q9D1X0	NOL3_MOUSE	Nol3	0.0092	0.935382	Nucleolar protein 3
Q9D2G2	ODO2_MOUSE	Dlst	0.7318	0.0178716	Dihydrolipoyllysine-residue succinyltransferase component of 2-oxoglutarate dehydrogenase complex, mitochondrial
Q9D358	PPAC_MOUSE	Acp1	-0.285	0.0260133	Low molecular weight phosphotyrosine protein phosphatase
Q9D3D9	ATPD_MOUSE	Atp5f1d	0.8788	0.0357706	ATP synthase subunit delta, mitochondrial
Q9D4H8	CUL2_MOUSE	Cul2	1.6049	0.0315895	Cullin-2
Q9D5V5	CUL5_MOUSE	Cul5	0.5055	0.324334	Cullin-5
Q9D6J6	NDUV2_MOUSE	Ndufv2	0.8928	0.114541	NADH dehydrogenase [ubiquinone] flavoprotein 2, mitochondrial
Q9D6R2	IDH3A_MOUSE	Idh3a	0.6551	0.011736	Isocitrate dehydrogenase [NAD] subunit alpha, mitochondrial
Q9D6Y7	MSRA_MOUSE	Msra	0.1147	0.265304	Mitochondrial peptide methionine sulfoxide reductase
Q9D6Y9	GLGB_MOUSE	Gbe1	-0.01	0.948225	1,4-alpha-glucan-branching enzyme
Q9D783	KLH40_MOUSE	Klhl40	0.6346	0.244679	Kelch-like protein 40
Q9D7B6	ACAD8_MOUSE	Acad8	0.3932	0.0625862	Isobutyryl-CoA dehydrogenase, mitochondrial
Q9D7G0	PRPS1_MOUSE	Prps1	-0.6148	0.035669	Ribose-phosphate pyrophosphokinase 1
Q9D7H3	RTCA_MOUSE	RtcA	0.3654	0.0858013	RNA 3'-terminal phosphate cyclase
Q9D7X3	DUS3_MOUSE	Dusp3	-0.0454	0.58651	Dual specificity protein phosphatase 3
Q9D819	IPYR_MOUSE	Ppa1	-0.1799	0.0348551	Inorganic pyrophosphatase
Q9D892	ITPA_MOUSE	Itpa	0.4308	0.13648	Inosine triphosphate pyrophosphatase
Q9D8E6	RL4_MOUSE	Rpl4	-2.4769	0.209283	60S ribosomal protein L4
Q9D8N0	EF1G_MOUSE	Eef1g	0.0313	0.880543	Elongation factor 1-gamma
Q9D8W5	PSD12_MOUSE	Psmd12	0.364	0.143684	26S proteasome non-ATPase regulatory subunit 12
Q9D8X1	CUTC_MOUSE	Cutc	-0.9753	0.198968	Copper homeostasis protein cutC homolog
Q9D967	MGDP1_MOUSE	Mdp1	-0.36	0.309423	Magnesium-dependent phosphatase 1
Q9DAK9	PHP14_MOUSE	Phpt1	-0.1669	0.355631	14 kDa phosphohistidine phosphatase
Q9DB20	ATPO_MOUSE	Atp5po	0.5463	0.107742	ATP synthase subunit O, mitochondrial
Q9DB60	PXL2B_MOUSE	Prxl2b	-0.5904	0.346443	Prostamide/prostaglandin F synthase
Q9DB77	QCR2_MOUSE	Uqcrc2	0.6216	0.0816182	Cytochrome b-c1 complex subunit 2, mitochondrial
Q9DBB8	DHDH_MOUSE	Dhdh	0.0273	0.734604	Trans-1,2-dihydrobenzene-1,2-diol dehydrogenase
Q9DBC7	KAP0_MOUSE	Prkar1a	0.6231	0.168211	cAMP-dependent protein kinase type I-alpha regulatory subunit
Q9DBD0	ICA_MOUSE	Ica	-0.2825	0.354926	Inhibitor of carbonic anhydrase
Q9DBF1	AL7A1_MOUSE	Aldh7a1	-2.1256	0.161074	Alpha-aminoadipic semialdehyde dehydrogenase
Q9DBJ1	PGAM1_MOUSE	Pgam1	0.0064	0.968017	Phosphoglycerate mutase 1
Q9DBL1	ACDSB_MOUSE	Acadsb	0.285	0.108737	Short/branched chain specific acyl-CoA dehydrogenase, mitochondrial
Q9DBP5	KCY_MOUSE	Cmpk1	-0.0729	0.531911	UMP-CMP kinase
Q9DC50	OCTC_MOUSE	Crot	0.1176	0.638093	Peroxisomal carnitine O-octanoyltransferase
Q9DC61	MPPA_MOUSE	Pmpca	0.4839	0.371608	Mitochondrial-processing peptidase subunit alpha
Q9DC69	NDUA9_MOUSE	Ndufa9	0.8139	0.0723733	NADH dehydrogenase [ubiquinone] 1 alpha subcomplex subunit 9, mitochondrial
Q9DC70	NDUS7_MOUSE	Ndufs7	0.8919	0.0104298	NADH dehydrogenase [ubiquinone] iron-sulfur protein 7, mitochondrial
Q9DCD0	6PGD_MOUSE	Pgd	0.0568	0.615929	6-phosphogluconate dehydrogenase, decarboxylating
Q9DCH4	EIF3F_MOUSE	Eif3f	-0.3561	0.468367	Eukaryotic translation initiation factor 3 subunit F
Q9DCL9	PUR6_MOUSE	Paics	0.0571	0.635909	Multifunctional protein ADE2
Q9DCM0	ETHE1_MOUSE	Ethe1	0.3406	0.126935	Persulfide dioxygenase ETHE1, mitochondrial
Q9DCM2	GSTK1_MOUSE	Gstk1	0.3974	0.443576	Glutathione S-transferase kappa 1
Q9DCS3	MECR_MOUSE	Mecr	-1.1074	0.473942	Enoyl-[acyl-carrier-protein] reductase, mitochondrial
Q9DCT2	NDUS3_MOUSE	Ndufs3	1.2293	0.0271058	NADH dehydrogenase [ubiquinone] iron-sulfur protein 3, mitochondrial
Q9DCW4	ETFB_MOUSE	Etfb	0.4285	0.0573908	Electron transfer flavoprotein subunit beta
Q9DCX2	ATP5H_MOUSE	Atp5pd	0.7751	0.0788587	ATP synthase subunit d, mitochondrial
Q9DCZ1	GMPR1_MOUSE	Gmpr	-0.2022	0.230264	GMP reductase 1
Q9EPL8	IPO7_MOUSE	Ipo7	-0.0538	0.78508	Importin-7
Q9EQ20	MMSA_MOUSE	Aldh6a1	0.4317	0.00294343	Methylmalonate-semialdehyde dehydrogenase [acylating], mitochondrial
Q9EQH3	VPS35_MOUSE	Vps35	0.1214	0.732512	Vacuolar protein sorting-associated protein 35
Q9EQK5	MVP_MOUSE	Mvp	-0.3453	0.512693	Major vault protein
Q9EQP2	EHD4_MOUSE	Ehd4	-0.5335	0.679268	EH domain-containing protein 4
Q9ERK4	XPO2_MOUSE	Cse1l	0.1113	0.267753	Exportin-2
Q9ES46	PARVB_MOUSE	Parvb	-0.1878	0.695377	Beta-parvin
Q9ESB3	HRG_MOUSE	Hrg	-0.2274	0.641331	Histidine-rich glycoprotein
Q9ESD7	DYSF_MOUSE	Dysf	-0.1964	0.601177	Dysferlin
Q9ESL4	M3K20_MOUSE	Map3k20	0.2713	0.339468	Mitogen-activated protein kinase kinase kinase 20
Q9EST5	AN32B_MOUSE	Anp32b	-0.1207	0.390532	Acidic leucine-rich nuclear phosphoprotein 32 family member B
Q9ET80	JPH1_MOUSE	Jph1	-0.6494	0.739193	Junctophilin-1
Q9JHI5	IVD_MOUSE	Ivd	0.3587	0.0095489	Isovaleryl-CoA dehydrogenase, mitochondrial
Q9JHK4	PGTA_MOUSE	Rabggta	1.2603	0.158006	Geranylgeranyl transferase type-2 subunit alpha
Q9JHU4	DYHC1_MOUSE	Dync1h1	-0.0107	0.978535	Cytoplasmic dynein 1 heavy chain 1
Q9JHW2	NIT2_MOUSE	Nit2	-0.095	0.580932	Omega-amidase NIT2
Q9JI75	NQO2_MOUSE	Nqo2	0.1177	0.2206	Ribosyldihydronicotinamide dehydrogenase [quinone]
Q9JI91	ACTN2_MOUSE	Actn2	1.2542	0.109217	Alpha-actinin-2
Q9JIF0	ANM1_MOUSE	Prmt1	0.9019	0.256798	Protein arginine N-methyltransferase 1
Q9JIF9	MYOTI_MOUSE	Myot	-0.4099	0.564389	Myotilin
Q9JII6	AK1A1_MOUSE	Akr1a1	-0.3129	0.101591	Aldo-keto reductase family 1 member A1
Q9JJV2	PROF2_MOUSE	Pfn2	-0.1793	0.0896186	Profilin-2
Q9JJZ2	TBA8_MOUSE	Tuba8	0.4268	0.0395164	Tubulin alpha-8 chain
Q9JK42	PDK2_MOUSE	Pdk2	0.3757	0.0837204	[Pyruvate dehydrogenase (acetyl-transferring)] kinase isozyme 2, mitochondrial
Q9JK53	PRELP_MOUSE	Prelp	0.042	0.829269	Prolargin
Q9JKB3	YBOX3_MOUSE	Ybx3	0.1937	0.531814	Y-box-binding protein 3
Q9JKF1	IQGA1_MOUSE	Iqgap1	-0.5622	0.159932	Ras GTPase-activating-like protein IQGAP1
Q9JKS4	LDB3_MOUSE	Ldb3	-0.1644	0.408996	LIM domain-binding protein 3
Q9JLV1	BAG3_MOUSE	Bag3	1.6574	0.339015	BAG family molecular chaperone regulator 3
Q9JLZ3	AUHM_MOUSE	Auh	0.4516	0.0297644	Methylglutaconyl-CoA hydratase, mitochondrial
Q9JMA1	UBP14_MOUSE	Usp14	0.1451	0.0465324	Ubiquitin carboxyl-terminal hydrolase 14
Q9JMH6	TRXR1_MOUSE	Txnrd1	0.0025	0.985975	Thioredoxin reductase 1, cytoplasmic
Q9QUH0	GLRX1_MOUSE	Glrx	-0.2069	0.305356	Glutaredoxin-1
Q9QUI0	RHOA_MOUSE	Rhoa	-0.1394	0.174844	Transforming protein RhoA
Q9QUM9	PSA6_MOUSE	Psma6	-0.0393	0.804414	Proteasome subunit alpha type-6
Q9QUR6	PPCE_MOUSE	Prep	-0.0802	0.202392	Prolyl endopeptidase
Q9QXC1	FETUB_MOUSE	Fetub	0.0898	0.708684	Fetuin-B
Q9QXS1	PLEC_MOUSE	Plec	-0.0199	0.934063	Plectin
Q9QYG0	NDRG2_MOUSE	Ndrg2	0.0013	0.985349	Protein NDRG2
Q9QYJ0	DNJA2_MOUSE	Dnaja2	0.5525	0.603418	DnaJ homolog subfamily A member 2
Q9QYR9	ACOT2_MOUSE	Acot2	0.4293	0.0467856	Acyl-coenzyme A thioesterase 2, mitochondrial
Q9QZ06	TOLIP_MOUSE	Tollip	0.1361	0.292344	Toll-interacting protein
Q9QZ47	TNNT3_MOUSE	Tnnt3	-0.038	0.76946	Troponin T, fast skeletal muscle
Q9QZ88	VPS29_MOUSE	Vps29	-0.0233	0.96902	Vacuolar protein sorting-associated protein 29
Q9R062	GLYG_MOUSE	Gyg1	-0.1661	0.390732	Glycogenin-1
Q9R0P3	ESTD_MOUSE	Esd	0.2015	0.0635914	S-formylglutathione hydrolase
Q9R0P5	DEST_MOUSE	Dstn	-0.4347	0.0656938	Destrin
Q9R0P9	UCHL1_MOUSE	Uchl1	-0.4213	0.292588	Ubiquitin carboxyl-terminal hydrolase isozyme L1
Q9R0Q6	ARC1A_MOUSE	Arpc1a	-1.113	0.192154	Actin-related protein 2/3 complex subunit 1A
Q9R0Q7	TEBP_MOUSE	Ptges3	0.239	0.598503	Prostaglandin E synthase 3
Q9R0X4	ACOT9_MOUSE	Acot9	-0.2231	0.697568	Acyl-coenzyme A thioesterase 9, mitochondrial
Q9R0Y5	KAD1_MOUSE	Ak1	-0.0639	0.738677	Adenylate kinase isoenzyme 1
Q9R1P0	PSA4_MOUSE	Psma4	-0.3326	0.0920806	Proteasome subunit alpha type-4
Q9R1P1	PSB3_MOUSE	Psmb3	0.0098	0.959503	Proteasome subunit beta type-3
Q9R1P3	PSB2_MOUSE	Psmb2	0.8149	0.0166757	Proteasome subunit beta type-2
Q9R1P4	PSA1_MOUSE	Psma1	-0.0165	0.926124	Proteasome subunit alpha type-1
Q9WTL7	LYPA2_MOUSE	Lypla2	-0.0244	0.73919	Acyl-protein thioesterase 2
Q9WTP6	KAD2_MOUSE	Ak2	0.1189	0.609926	Adenylate kinase 2, mitochondrial
Q9WTR5	CAD13_MOUSE	Cdh13	0.0678	0.893529	Cadherin-13
Q9WU78	PDC6I_MOUSE	Pdcd6ip	0.1474	0.0733174	Programmed cell death 6-interacting protein
Q9WUB3	PYGM_MOUSE	Pygm	0.1389	0.35829	Glycogen phosphorylase, muscle form
Q9WUL7	ARL3_MOUSE	Arl3	-2.9137	0.141061	ADP-ribosylation factor-like protein 3
Q9WUM5	SUCA_MOUSE	Suclg1	0.516	0.0187067	Succinate--CoA ligase [ADP/GDP-forming] subunit alpha, mitochondrial
Q9WUR9	KAD4_MOUSE	Ak4	1.7388	0.168167	Adenylate kinase 4, mitochondrial
Q9WUZ5	TNNI1_MOUSE	Tnni1	-0.6136	0.264456	Troponin I, slow skeletal muscle
Q9WUZ7	SH3BG_MOUSE	Sh3bgr	-0.0501	0.763097	SH3 domain-binding glutamic acid-rich protein
Q9WV06	ANKR2_MOUSE	Ankrd2	0.0546	0.873101	Ankyrin repeat domain-containing protein 2
Q9WVA4	TAGL2_MOUSE	Tagln2	0.0582	0.909266	Transgelin-2
Q9WVJ2	PSD13_MOUSE	Psmd13	0.2119	0.368058	26S proteasome non-ATPase regulatory subunit 13
Q9WVK4	EHD1_MOUSE	Ehd1	-0.218	0.619951	EH domain-containing protein 1
Q9WVL0	MAAI_MOUSE	Gstz1	-0.0948	0.372601	Maleylacetoacetate isomerase
Q9WVQ5	MTNB_MOUSE	Apip	0.7432	0.0337644	Methylthioribulose-1-phosphate dehydratase
Q9Z0N1	IF2G_MOUSE	Eif2s3x	0.1608	0.720113	Eukaryotic translation initiation factor 2 subunit 3, X-linked
Q9Z0S1	BPNT1_MOUSE	Bpnt1	-1.3064	0.296039	3'(2'),5'-bisphosphate nucleotidase 1
Q9Z1E4	GYS1_MOUSE	Gys1	0.234	0.187899	Glycogen [starch] synthase, muscle
Q9Z1N5	DX39B_MOUSE	Ddx39b	0.2666	0.369395	Spliceosome RNA helicase Ddx39b
Q9Z1Q9	SYVC_MOUSE	Vars1	0.4047	0.234789	Valine--tRNA ligase
Q9Z1T2	TSP4_MOUSE	Thbs4	-0.1692	0.584484	Thrombospondin-4
Q9Z1Z0	USO1_MOUSE	Uso1	-0.402	0.0642868	General vesicular transport factor p115
Q9Z1Z2	STRAP_MOUSE	Strap	0.4546	0.213172	Serine-threonine kinase receptor-associated protein
Q9Z2I8	SUCB2_MOUSE	Suclg2	0.2544	0.313432	Succinate--CoA ligase [GDP-forming] subunit beta, mitochondrial
Q9Z2I9	SUCB1_MOUSE	Sucla2	0.5451	0.0102553	Succinate--CoA ligase [ADP-forming] subunit beta, mitochondrial
Q9Z2L6	MINP1_MOUSE	Minpp1	-1.2586	0.182679	Multiple inositol polyphosphate phosphatase 1
Q9Z2U0	PSA7_MOUSE	Psma7	0.0161	0.919054	Proteasome subunit alpha type-7
Q9Z2U1	PSA5_MOUSE	Psma5	-0.0385	0.70187	Proteasome subunit alpha type-5
Q9Z2W0	DNPEP_MOUSE	Dnpep	0.1493	0.0994881	Aspartyl aminopeptidase
Q9Z2Y8	PLPHP_MOUSE	Plpbp	0.1064	0.497673	Pyridoxal phosphate homeostasis protein
Urea/Thiourea extract
A2ABU4	MYOM3_MOUSE	Myom3	-0.0774	0.674376	Myomesin-3
A2AMM0	CAVN4_MOUSE	Cavin4	0.0417	0.868297	Caveolae-associated protein 4
E9PV24	FIBA_MOUSE	Fga	1.0514	0.114447	Fibrinogen alpha chain
E9Q9K5	TRDN_MOUSE	Trdn	-0.2504	0.516285	Triadin
O08553	DPYL2_MOUSE	Dpysl2	0.1683	0.380395	Dihydropyrimidinase-related protein 2
O08600	NUCG_MOUSE	Endog	0.0206	0.985679	Endonuclease G, mitochondrial
O08709	PRDX6_MOUSE	Prdx6	0.1278	0.387504	Peroxiredoxin-6
O08749	DLDH_MOUSE	Dld	-0.1236	0.594502	Dihydrolipoyl dehydrogenase, mitochondrial
O08756	HCD2_MOUSE	Hsd17b10	-0.3943	0.189695	3-hydroxyacyl-CoA dehydrogenase type-2
O08808	DIAP1_MOUSE	Diaph1	1.4348	0.237188	Protein diaphanous homolog 1
O09061	PSB1_MOUSE	Psmb1	-0.2316	0.348139	Proteasome subunit beta type-1
O09161	CASQ2_MOUSE	Casq2	-0.6857	0.0108016	Calsequestrin-2
O09165	CASQ1_MOUSE	Casq1	-0.1087	0.771797	Calsequestrin-1
O35129	PHB2_MOUSE	Phb2	0.0383	0.226937	Prohibitin-2
O35206	COFA1_MOUSE	Col15a1	0.5364	0.242964	Collagen alpha-1(XV) chain
O35343	IMA3_MOUSE	Kpna4	-0.233	0.494633	Importin subunit alpha-3
O35367	KERA_MOUSE	Kera	-0.4007	0.173521	Keratocan
O35459	ECH1_MOUSE	Ech1	0.455	0.253659	Delta(3,5)-Delta(2,4)-dienoyl-CoA isomerase, mitochondrial
O35593	PSDE_MOUSE	Psmd14	0.794	0.0640333	26S proteasome non-ATPase regulatory subunit 14
O35658	C1QBP_MOUSE	C1qbp	0.1208	0.52374	Complement component 1 Q subcomponent-binding protein, mitochondrial
O54724	CAVN1_MOUSE	Cavin1	0.0992	0.260938	Caveolae-associated protein 1
O54734	OST48_MOUSE	Ddost	0.3477	0.451845	Dolichyl-diphosphooligosaccharide--protein glycosyltransferase 48 kDa subunit
O54962	BAF_MOUSE	Banf1	-0.9324	0.192516	Barrier-to-autointegration factor
O55103	PRAX_MOUSE	Prx	-0.422	0.0851705	Periaxin
O55126	NIPS2_MOUSE	Nipsnap2	-0.3213	0.11987	Protein NipSnap homolog 2
O55234	PSB5_MOUSE	Psmb5	-0.2526	0.488764	Proteasome subunit beta type-5
O70209	PDLI3_MOUSE	Pdlim3	0.2411	0.302206	PDZ and LIM domain protein 3
O70250	PGAM2_MOUSE	Pgam2	-0.1155	0.715554	Phosphoglycerate mutase 2
O70373	XIRP1_MOUSE	Xirp1	-0.3563	0.466177	Xin actin-binding repeat-containing protein 1
O70400	PDLI1_MOUSE	Pdlim1	0.5454	0.472687	PDZ and LIM domain protein 1
O70435	PSA3_MOUSE	Psma3	0.962	0.0929478	Proteasome subunit alpha type-3
O70548	TELT_MOUSE	Tcap	-0.0069	0.978748	Telethonin
O70571	PDK4_MOUSE	Pdk4	0.6462	0.0290562	[Pyruvate dehydrogenase (acetyl-transferring)] kinase isozyme 4, mitochondrial
O70622	RTN2_MOUSE	Rtn2	0.2924	0.070532	Reticulon-2
O88322	NID2_MOUSE	Nid2	-0.0599	0.793074	Nidogen-2
O88342	WDR1_MOUSE	Wdr1	0.3304	0.0450693	WD repeat-containing protein 1
O88441	MTX2_MOUSE	Mtx2	0.6422	0.651451	Metaxin-2
O88492	PLIN4_MOUSE	Plin4	1.3338	0.0512198	Perilipin-4
O88685	PRS6A_MOUSE	Psmc3	-0.171	0.541951	26S proteasome regulatory subunit 6A
O88844	IDHC_MOUSE	Idh1	-0.4212	0.626325	Isocitrate dehydrogenase [NADP] cytoplasmic
O88990	ACTN3_MOUSE	Actn3	0.3795	0.0587047	Alpha-actinin-3
O89023	TPP1_MOUSE	Tpp1	-0.2023	0.832038	Tripeptidyl-peptidase 1
O89104	SYPL2_MOUSE	Sypl2	0.7347	0.0915331	Synaptophysin-like protein 2
P00397	COX1_MOUSE	Mtco1	-0.0969	0.839574	Cytochrome c oxidase subunit 1
P00405	COX2_MOUSE	Mtco2	0.5002	0.089822	Cytochrome c oxidase subunit 2
P01837	IGKC_MOUSE	Igkc	-0.9257	0.0296022	Immunoglobulin kappa constant
P01867	IGG2B_MOUSE	Igh-3	1.2226	0.308401	Ig gamma-2B chain C region
P02088	HBB1_MOUSE	Hbb-b1	0.4168	0.0804058	Hemoglobin subunit beta-1
P02089	HBB2_MOUSE	Hbb-b2	0.4145	0.0531585	Hemoglobin subunit beta-2
P02469	LAMB1_MOUSE	Lamb1	0.2719	0.00729562	Laminin subunit beta-1
P03911	NU4M_MOUSE	Mtnd4	0.1482	0.690785	NADH-ubiquinone oxidoreductase chain 4
P03921	NU5M_MOUSE	Mtnd5	0.3118	0.193425	NADH-ubiquinone oxidoreductase chain 5
P04370	MBP_MOUSE	Mbp	-0.0432	0.920749	Myelin basic protein
P04919	B3AT_MOUSE	Slc4a1	1.0926	0.138207	Band 3 anion transport protein
P05064	ALDOA_MOUSE	Aldoa	0.3218	0.293969	Fructose-bisphosphate aldolase A
P05201	AATC_MOUSE	Got1	0.1067	0.698049	Aspartate aminotransferase, cytoplasmic
P05202	AATM_MOUSE	Got2	-0.295	0.252486	Aspartate aminotransferase, mitochondrial
P06801	MAOX_MOUSE	Me1	-0.1133	0.757704	NADP-dependent malic enzyme
P07309	TTHY_MOUSE	Ttr	-0.4725	0.294808	Transthyretin
P07310	KCRM_MOUSE	Ckm	0.2064	0.38494	Creatine kinase M-type
P07356	ANXA2_MOUSE	Anxa2	0.1795	0.0175444	Annexin A2
P07934	PHKG1_MOUSE	Phkg1	-0.3434	0.634279	Phosphorylase b kinase gamma catalytic chain, skeletal muscle/heart isoform
P08074	CBR2_MOUSE	Cbr2	-0.0376	0.917257	Carbonyl reductase [NADPH] 2
P08113	ENPL_MOUSE	Hsp90b1	-0.4277	0.0923482	Endoplasmin
P08228	SODC_MOUSE	Sod1	-0.075	0.854989	Superoxide dismutase [Cu-Zn]
P08249	MDHM_MOUSE	Mdh2	-0.1857	0.379874	Malate dehydrogenase, mitochondrial
P09103	PDIA1_MOUSE	P4hb	-0.4796	0.0111388	Protein disulfide-isomerase
P09405	NUCL_MOUSE	Ncl	-0.1445	0.153368	Nucleolin
P09528	FRIH_MOUSE	Fth1	0.2149	0.6847	Ferritin heavy chain
P09671	SODM_MOUSE	Sod2	-0.359	0.106359	Superoxide dismutase [Mn], mitochondrial
P10493	NID1_MOUSE	Nid1	0.2143	0.0961743	Nidogen-1
P10518	HEM2_MOUSE	Alad	1.0294	0.256121	Delta-aminolevulinic acid dehydratase
P11087	CO1A1_MOUSE	Col1a1	-0.7198	0.041262	Collagen alpha-1(I) chain
P11276	FINC_MOUSE	Fn1	-0.2375	0.652123	Fibronectin
P11531	DMD_MOUSE	Dmd	0.0054	0.936177	Dystrophin
P11798	KCC2A_MOUSE	Camk2a	0.5598	0.032376	Calcium/calmodulin-dependent protein kinase type II subunit alpha
P11983	TCPA_MOUSE	Tcp1	-0.9221	0.276832	T-complex protein 1 subunit alpha
P12787	COX5A_MOUSE	Cox5a	0.2799	0.130959	Cytochrome c oxidase subunit 5A, mitochondrial
P12970	RL7A_MOUSE	Rpl7a	-1.1032	0.151038	60S ribosomal protein L7a
P13412	TNNI2_MOUSE	Tnni2	0.2185	0.269992	Troponin I, fast skeletal muscle
P14094	AT1B1_MOUSE	Atp1b1	0.3578	0.0349038	Sodium/potassium-transporting ATPase subunit beta-1
P14131	RS16_MOUSE	Rps16	-0.6513	0.0334634	40S ribosomal protein S16
P14152	MDHC_MOUSE	Mdh1	0.2403	0.37803	Malate dehydrogenase, cytoplasmic
P14206	RSSA_MOUSE	Rpsa	-0.1494	0.440318	40S ribosomal protein SA
P14602	HSPB1_MOUSE	Hspb1	-0.1027	0.643823	Heat shock protein beta-1
P14733	LMNB1_MOUSE	Lmnb1	0.0004	0.997594	Lamin-B1
P14869	RLA0_MOUSE	Rplp0	-0.1271	0.16935	60S acidic ribosomal protein P0
P15089	CBPA3_MOUSE	Cpa3	0.2752	0.250229	Mast cell carboxypeptidase A
P15508	SPTB1_MOUSE	Sptb	0.0077	0.956329	Spectrin beta chain, erythrocytic
P16015	CAH3_MOUSE	Ca3	0.0306	0.853138	Carbonic anhydrase 3
P16045	LEG1_MOUSE	Lgals1	0.2496	0.506968	Galectin-1
P16330	CN37_MOUSE	Cnp	-0.4987	0.624137	2',3'-cyclic-nucleotide 3'-phosphodiesterase
P16546	SPTN1_MOUSE	Sptan1	0.126	0.501567	Spectrin alpha chain, non-erythrocytic 1
P17665	COX7C_MOUSE	Cox7c	-3.2469	0.0621112	Cytochrome c oxidase subunit 7C, mitochondrial
P17751	TPIS_MOUSE	Tpi1	0.1094	0.708533	Triosephosphate isomerase
P18242	CATD_MOUSE	Ctsd	0.3359	0.184881	Cathepsin D
P18572	BASI_MOUSE	Bsg	0.1783	0.118669	Basigin
P19324	SERPH_MOUSE	Serpinh1	0.6104	0.36113	Serpin H1
P19536	COX5B_MOUSE	Cox5b	0.293	0.272794	Cytochrome c oxidase subunit 5B, mitochondrial
P19783	COX41_MOUSE	Cox4i1	0.3762	0.0798954	Cytochrome c oxidase subunit 4 isoform 1, mitochondrial
P20029	BIP_MOUSE	Hspa5	-0.2602	0.206673	Endoplasmic reticulum chaperone BiP
P20108	PRDX3_MOUSE	Prdx3	-0.2512	0.272734	Thioredoxin-dependent peroxide reductase, mitochondrial
P21107	TPM3_MOUSE	Tpm3	0.1124	0.41426	Tropomyosin alpha-3 chain
P21614	VTDB_MOUSE	Gc	0.0914	0.807864	Vitamin D-binding protein
P21844	CMA1_MOUSE	Cma1	-0.5619	0.581029	Chymase
P21981	TGM2_MOUSE	Tgm2	0.4784	0.0786403	Protein-glutamine gamma-glutamyltransferase 2
P22315	HEMH_MOUSE	Fech	-0.2056	0.680028	Ferrochelatase, mitochondrial
P23116	EIF3A_MOUSE	Eif3a	2.507	0.0359541	Eukaryotic translation initiation factor 3 subunit A
P23506	PIMT_MOUSE	Pcmt1	0.1876	0.413839	Protein-L-isoaspartate(D-aspartate) O-methyltransferase
P23927	CRYAB_MOUSE	Cryab	0.1943	0.431518	Alpha-crystallin B chain
P24369	PPIB_MOUSE	Ppib	-0.2251	0.196691	Peptidyl-prolyl cis-trans isomerase B
P25444	RS2_MOUSE	Rps2	-0.3375	0.308572	40S ribosomal protein S2
P26039	TLN1_MOUSE	Tln1	0.512	0.111309	Talin-1
P26516	PSMD7_MOUSE	Psmd7	0.0274	0.805692	26S proteasome non-ATPase regulatory subunit 7
P27573	MYP0_MOUSE	Mpz	-0.6482	0.18078	Myelin protein P0
P27773	PDIA3_MOUSE	Pdia3	-0.0539	0.90351	Protein disulfide-isomerase A3
P28474	ADHX_MOUSE	Adh5	-0.5978	0.707945	Alcohol dehydrogenase class-3
P28653	PGS1_MOUSE	Bgn	-0.4379	0.0638459	Biglycan
P28654	PGS2_MOUSE	Dcn	0.0436	0.860466	Decorin
P29341	PABP1_MOUSE	Pabpc1	-0.2689	0.278154	Polyadenylate-binding protein 1
P29758	OAT_MOUSE	Oat	-0.277	0.409607	Ornithine aminotransferase, mitochondrial
P32848	PRVA_MOUSE	Pvalb	0.0192	0.96131	Parvalbumin alpha
P35293	RAB18_MOUSE	Rab18	-0.0082	0.960225	Ras-related protein Rab-18
P35385	HSPB7_MOUSE	Hspb7	0.3618	0.465036	Heat shock protein beta-7
P35486	ODPA_MOUSE	Pdha1	0.1988	0.00252975	Pyruvate dehydrogenase E1 component subunit alpha, somatic form, mitochondrial
P35564	CALX_MOUSE	Canx	0.2528	0.425299	Calnexin
P35979	RL12_MOUSE	Rpl12	-1.039	0.0317619	60S ribosomal protein L12
P35980	RL18_MOUSE	Rpl18	-3.2117	0.144439	60S ribosomal protein L18
P38647	GRP75_MOUSE	Hspa9	0.4324	0.0068119	Stress-70 protein, mitochondrial
P42125	ECI1_MOUSE	Eci1	-0.0512	0.857737	Enoyl-CoA delta isomerase 1, mitochondrial
P42669	PURA_MOUSE	Pura	0.0516	0.707489	Transcriptional activator protein Pur-alpha
P42932	TCPQ_MOUSE	Cct8	0.4048	0.603595	T-complex protein 1 subunit theta
P43023	CX6A2_MOUSE	Cox6a2	0.3626	0.152663	Cytochrome c oxidase subunit 6A2, mitochondrial
P45952	ACADM_MOUSE	Acadm	-0.1008	0.707906	Medium-chain specific acyl-CoA dehydrogenase, mitochondrial
P47757	CAPZB_MOUSE	Capzb	0.4465	0.000691247	F-actin-capping protein subunit beta
P47934	CACP_MOUSE	Crat	-0.3476	0.0938649	Carnitine O-acetyltransferase
P47963	RL13_MOUSE	Rpl13	0.2111	0.700257	60S ribosomal protein L13
P48678	LMNA_MOUSE	Lmna	-0.0106	0.934197	Prelamin-A/C
P48771	CX7A2_MOUSE	Cox7a2	0.3762	0.162652	Cytochrome c oxidase subunit 7A2, mitochondrial
P48772	COX8B_MOUSE	Cox8b	0.5671	0.149049	Cytochrome c oxidase subunit 8B, mitochondrial
P48774	GSTM5_MOUSE	Gstm5	-0.4885	0.06691	Glutathione S-transferase Mu 5
P49722	PSA2_MOUSE	Psma2	-0.3057	0.306381	Proteasome subunit alpha type-2
P49817	CAV1_MOUSE	Cav1	0.266	0.152605	Caveolin-1
P50171	DHB8_MOUSE	Hsd17b8	0.5473	2.88895e-05	(3R)-3-hydroxyacyl-CoA dehydrogenase
P50247	SAHH_MOUSE	Ahcy	-0.2337	0.643608	Adenosylhomocysteinase
P50544	ACADV_MOUSE	Acadvl	0.1044	0.405525	Very long-chain specific acyl-CoA dehydrogenase, mitochondrial
P50608	FMOD_MOUSE	Fmod	-0.3817	0.0311277	Fibromodulin
P51150	RAB7A_MOUSE	Rab7a	0.2747	0.198143	Ras-related protein Rab-7a
P51174	ACADL_MOUSE	Acadl	-0.0266	0.884221	Long-chain specific acyl-CoA dehydrogenase, mitochondrial
P51410	RL9_MOUSE	Rpl9	-0.192	0.191283	60S ribosomal protein L9
P51885	LUM_MOUSE	Lum	0.3827	0.0966092	Lumican
P52503	NDUS6_MOUSE	Ndufs6	0.8633	0.335196	NADH dehydrogenase [ubiquinone] iron-sulfur protein 6, mitochondrial
P52825	CPT2_MOUSE	Cpt2	0.468	0.00319083	Carnitine O-palmitoyltransferase 2, mitochondrial
P54822	PUR8_MOUSE	Adsl	-0.1113	0.658216	Adenylosuccinate lyase
P56135	ATPK_MOUSE	Atp5mf	0.6129	0.0386541	ATP synthase subunit f, mitochondrial
P56375	ACYP2_MOUSE	Acyp2	-0.5329	0.493832	Acylphosphatase-2
P56391	CX6B1_MOUSE	Cox6b1	-0.1574	0.646309	Cytochrome c oxidase subunit 6B1
P56392	CX7A1_MOUSE	Cox7a1	0.3206	0.1285	Cytochrome c oxidase subunit 7A1, mitochondrial
P56399	UBP5_MOUSE	Usp5	-0.3208	0.297538	Ubiquitin carboxyl-terminal hydrolase 5
P56480	ATPB_MOUSE	Atp5f1b	0.4243	0.0598592	ATP synthase subunit beta, mitochondrial
P57776	EF1D_MOUSE	Eef1d	-0.0194	0.931259	Elongation factor 1-delta
P57780	ACTN4_MOUSE	Actn4	-1.6485	0.124149	Alpha-actinin-4
P58771	TPM1_MOUSE	Tpm1	0.4382	0.0322916	Tropomyosin alpha-1 chain
P59017	B2L13_MOUSE	Bcl2l13	-2.1401	0.145531	Bcl-2-like protein 13
P60867	RS20_MOUSE	Rps20	-0.6175	0.259125	40S ribosomal protein S20
P61164	ACTZ_MOUSE	Actr1a	-0.8127	0.200163	Alpha-centractin
P61979	HNRPK_MOUSE	Hnrnpk	-0.1217	0.486756	Heterogeneous nuclear ribonucleoprotein K
P62075	TIM13_MOUSE	Timm13	0.6675	0.0949954	Mitochondrial import inner membrane translocase subunit Tim13
P62082	RS7_MOUSE	Rps7	-0.5754	0.109173	40S ribosomal protein S7
P62242	RS8_MOUSE	Rps8	-1.1226	0.000454772	40S ribosomal protein S8
P62245	RS15A_MOUSE	Rps15a	-0.2178	0.434696	40S ribosomal protein S15a
P62264	RS14_MOUSE	Rps14	-0.5899	0.00336926	40S ribosomal protein S14
P62270	RS18_MOUSE	Rps18	-0.2146	0.243947	40S ribosomal protein S18
P62301	RS13_MOUSE	Rps13	-0.8337	0.503422	40S ribosomal protein S13
P62334	PRS10_MOUSE	Psmc6	0.6882	0.446231	26S proteasome regulatory subunit 10B
P62702	RS4X_MOUSE	Rps4x	-1.9173	0.252415	40S ribosomal protein S4, X isoform
P62806	H4_MOUSE	H4c1	0.0491	0.814438	Histone H4
P62843	RS15_MOUSE	Rps15	-0.1469	0.747683	40S ribosomal protein S15
P62852	RS25_MOUSE	Rps25	0.8875	0.0971027	40S ribosomal protein S25
P62858	RS28_MOUSE	Rps28	0.4994	0.541446	40S ribosomal protein S28
P62908	RS3_MOUSE	Rps3	-0.2392	0.0509098	40S ribosomal protein S3
P62962	PROF1_MOUSE	Pfn1	-0.0914	0.71738	Profilin-1
P63028	TCTP_MOUSE	Tpt1	-0.1838	0.41951	Translationally-controlled tumor protein
P63038	CH60_MOUSE	Hspd1	-0.3035	0.152475	60 kDa heat shock protein, mitochondrial
P63276	RS17_MOUSE	Rps17	-0.0544	0.85808	40S ribosomal protein S17
P63325	RS10_MOUSE	Rps10	-0.4636	0.02613	40S ribosomal protein S10
P67778	PHB_MOUSE	Phb	0.0984	0.350927	Prohibitin
P67984	RL22_MOUSE	Rpl22	0.3595	0.169	60S ribosomal protein L22
P68037	UB2L3_MOUSE	Ube2l3	-0.5496	0.438313	Ubiquitin-conjugating enzyme E2 L3
P68040	RACK1_MOUSE	Rack1	0.0009	0.990891	Receptor of activated protein C kinase 1
P70168	IMB1_MOUSE	Kpnb1	-0.1752	0.562374	Importin subunit beta-1
P70296	PEBP1_MOUSE	Pebp1	0.1413	0.625536	Phosphatidylethanolamine-binding protein 1
P70349	HINT1_MOUSE	Hint1	0.4884	0.359662	Adenosine 5'-monophosphoramidase HINT1
P70402	MYBPH_MOUSE	Mybph	0.5506	0.0269263	Myosin-binding protein H
P80313	TCPH_MOUSE	Cct7	-0.2621	0.320391	T-complex protein 1 subunit eta
P80314	TCPB_MOUSE	Cct2	-0.0377	0.85881	T-complex protein 1 subunit beta
P80315	TCPD_MOUSE	Cct4	-0.2691	0.309398	T-complex protein 1 subunit delta
P80316	TCPE_MOUSE	Cct5	-1.0826	0.0361165	T-complex protein 1 subunit epsilon
P82198	BGH3_MOUSE	Tgfbi	0.2688	0.538506	Transforming growth factor-beta-induced protein ig-h3
P82347	SGCD_MOUSE	Sgcd	-0.5484	0.219804	Delta-sarcoglycan
P82349	SGCB_MOUSE	Sgcb	0.0676	0.611425	Beta-sarcoglycan
P85094	ISC2A_MOUSE	Isoc2a	0.3463	0.563619	Isochorismatase domain-containing protein 2A
P97298	PEDF_MOUSE	Serpinf1	-1.797	0.155819	Pigment epithelium-derived factor
P97443	SMYD1_MOUSE	Smyd1	-0.3452	0.0829597	Histone-lysine N-methyltransferase Smyd1
P97447	FHL1_MOUSE	Fhl1	0.397	0.156866	Four and a half LIM domains protein 1
P97461	RS5_MOUSE	Rps5	-0.4159	0.0660259	40S ribosomal protein S5
P97478	COQ7_MOUSE	Coq7	0.552	0.0568286	5-demethoxyubiquinone hydroxylase, mitochondrial
P97807	FUMH_MOUSE	Fh	-0.369	0.128898	Fumarate hydratase, mitochondrial
P97927	LAMA4_MOUSE	Lama4	-0.2294	0.431925	Laminin subunit alpha-4
P99027	RLA2_MOUSE	Rplp2	0.4505	0.00716675	60S acidic ribosomal protein P2
P99029	PRDX5_MOUSE	Prdx5	0.0058	0.988148	Peroxiredoxin-5, mitochondrial
Q01149	CO1A2_MOUSE	Col1a2	-0.8333	0.0254702	Collagen alpha-2(I) chain
Q01730	RSU1_MOUSE	Rsu1	0.8722	0.288322	Ras suppressor protein 1
Q01768	NDKB_MOUSE	Nme2	-0.1462	0.569353	Nucleoside diphosphate kinase B
Q02013	AQP1_MOUSE	Aqp1	0.864	0.00104317	Aquaporin-1
Q03265	ATPA_MOUSE	Atp5f1a	0.3332	0.107808	ATP synthase subunit alpha, mitochondrial
Q04857	CO6A1_MOUSE	Col6a1	0.1272	0.554703	Collagen alpha-1(VI) chain
Q05793	PGBM_MOUSE	Hspg2	-0.0352	0.779029	Basement membrane-specific heparan sulfate proteoglycan core protein
Q05920	PYC_MOUSE	Pc	-0.8953	0.444555	Pyruvate carboxylase, mitochondrial
Q06185	ATP5I_MOUSE	Atp5me	0.3	0.223038	ATP synthase subunit e, mitochondrial
Q07417	ACADS_MOUSE	Acads	-0.0979	0.553504	Short-chain specific acyl-CoA dehydrogenase, mitochondrial
Q08642	PADI2_MOUSE	Padi2	-0.8826	3.28412e-05	Protein-arginine deiminase type-2
Q08857	CD36_MOUSE	Cd36	0.1032	0.384981	Platelet glycoprotein 4
Q1XH17	TRI72_MOUSE	Trim72	0.1896	0.0467688	Tripartite motif-containing protein 72
Q3MI48	JSPR1_MOUSE	Jsrp1	0.2283	0.123833	Junctional sarcoplasmic reticulum protein 1
Q3TJD7	PDLI7_MOUSE	Pdlim7	0.1705	0.298546	PDZ and LIM domain protein 7
Q3TMH2	SCRN3_MOUSE	Scrn3	0.3409	0.187249	Secernin-3
Q3TMP8	TM38A_MOUSE	Tmem38a	0.4236	0.14671	Trimeric intracellular cation channel type A
Q3TVI8	PBIP1_MOUSE	Pbxip1	0.0593	0.727852	Pre-B-cell leukemia transcription factor-interacting protein 1
Q3TXS7	PSMD1_MOUSE	Psmd1	-0.9014	0.452658	26S proteasome non-ATPase regulatory subunit 1
Q3UBX0	TM109_MOUSE	Tmem109	1.1331	0.321991	Transmembrane protein 109
Q3UGR5	HDHD2_MOUSE	Hdhd2	0.3924	0.349967	Haloacid dehalogenase-like hydrolase domain-containing protein 2
Q3UHU5	MTCL1_MOUSE	Mtcl1	0.9723	0.0148769	Microtubule cross-linking factor 1
Q3UIU2	NDUB6_MOUSE	Ndufb6	-0.7089	0.105921	NADH dehydrogenase [ubiquinone] 1 beta subcomplex subunit 6
Q3UV70	PDP1_MOUSE	Pdp1	0.3695	0.271002	[Pyruvate dehydrogenase [acetyl-transferring]]-phosphatase 1, mitochondrial
Q505D7	OPA3_MOUSE	Opa3	0.6127	0.192238	Optic atrophy 3 protein homolog
Q5DTJ9	MYPN_MOUSE	Mypn	-0.182	0.410608	Myopalladin
Q5EBG6	HSPB6_MOUSE	Hspb6	0.1907	0.266694	Heat shock protein beta-6
Q5M8N4	D39U1_MOUSE	Sdr39u1	1.8278	0.183785	Epimerase family protein SDR39U1
Q60597	ODO1_MOUSE	Ogdh	-0.1161	0.473576	2-oxoglutarate dehydrogenase, mitochondrial
Q60847	COCA1_MOUSE	Col12a1	-0.8735	0.0033913	Collagen alpha-1(XII) chain
Q60854	SPB6_MOUSE	Serpinb6	-0.4271	0.22362	Serpin B6
Q60864	STIP1_MOUSE	Stip1	-0.3406	0.406481	Stress-induced-phosphoprotein 1
Q60930	VDAC2_MOUSE	Vdac2	0.3905	0.0196317	Voltage-dependent anion-selective channel protein 2
Q60932	VDAC1_MOUSE	Vdac1	0.385	0.0302373	Voltage-dependent anion-selective channel protein 1
Q60936	COQ8A_MOUSE	Coq8a	0.0363	0.803314	Atypical kinase COQ8A, mitochondrial
Q61001	LAMA5_MOUSE	Lama5	0.0415	0.741509	Laminin subunit alpha-5
Q61147	CERU_MOUSE	Cp	-0.7429	0.472308	Ceruloplasmin
Q61171	PRDX2_MOUSE	Prdx2	0.2484	0.2928	Peroxiredoxin-2
Q61316	HSP74_MOUSE	Hspa4	1.9221	0.029559	Heat shock 70 kDa protein 4
Q61387	COX7R_MOUSE	Cox7a2l	-0.9985	0.465188	Cytochrome c oxidase subunit 7A-related protein, mitochondrial
Q61425	HCDH_MOUSE	Hadh	0.0133	0.966059	Hydroxyacyl-coenzyme A dehydrogenase, mitochondrial
Q61598	GDIB_MOUSE	Gdi2	-0.1628	0.190129	Rab GDP dissociation inhibitor beta
Q61738	ITA7_MOUSE	Itga7	-0.2106	0.555362	Integrin alpha-7
Q61941	NNTM_MOUSE	Nnt	0.3099	0.0974751	NAD(P) transhydrogenase, mitochondrial
Q62000	MIME_MOUSE	Ogn	-0.1998	0.130175	Mimecan
Q62009	POSTN_MOUSE	Postn	-0.6645	0.325378	Periostin
Q62086	PON2_MOUSE	Pon2	0.2183	0.378203	Serum paraoxonase/arylesterase 2
Q62234	MYOM1_MOUSE	Myom1	0.3114	0.0677305	Myomesin-1
Q62261	SPTB2_MOUSE	Sptbn1	0.1147	0.439267	Spectrin beta chain, non-erythrocytic 1
Q62425	NDUA4_MOUSE	Ndufa4	0.1178	0.494798	Cytochrome c oxidase subunit NDUFA4
Q62446	FKBP3_MOUSE	Fkbp3	-3.065	0.16958	Peptidyl-prolyl cis-trans isomerase FKBP3
Q63918	CAVN2_MOUSE	Cavin2	0.541	0.459895	Caveolae-associated protein 2
Q64433	CH10_MOUSE	Hspe1	-0.3738	0.298644	10 kDa heat shock protein, mitochondrial
Q64521	GPDM_MOUSE	Gpd2	0.2106	0.226491	Glycerol-3-phosphate dehydrogenase, mitochondrial
Q64727	VINC_MOUSE	Vcl	-0.0678	0.55605	Vinculin
Q66K08	CILP1_MOUSE	Cilp	-0.7987	0.100069	Cartilage intermediate layer protein 1
Q68FD5	CLH1_MOUSE	Cltc	-0.3296	0.0580816	Clathrin heavy chain 1
Q6NZJ6	IF4G1_MOUSE	Eif4g1	0.5286	0.216111	Eukaryotic translation initiation factor 4 gamma 1
Q6P5E4	UGGG1_MOUSE	Uggt1	-0.044	0.825305	UDP-glucose:glycoprotein glucosyltransferase 1
Q6P8J7	KCRS_MOUSE	Ckmt2	0.1696	0.429356	Creatine kinase S-type, mitochondrial
Q6PB66	LPPRC_MOUSE	Lrpprc	-0.2536	0.264633	Leucine-rich PPR motif-containing protein, mitochondrial
Q6PDI5	ECM29_MOUSE	Ecpas	-0.3777	0.545193	Proteasome adapter and scaffold protein ECM29
Q6ZQ73	CAND2_MOUSE	Cand2	0.0744	0.733999	Cullin-associated NEDD8-dissociated protein 2
Q6ZWN5	RS9_MOUSE	Rps9	0.2515	0.869625	40S ribosomal protein S9
Q70KF4	CMYA5_MOUSE	Cmya5	0.065	0.508939	Cardiomyopathy-associated protein 5
Q71LX4	TLN2_MOUSE	Tln2	0.0387	0.861602	Talin-2
Q78PY7	SND1_MOUSE	Snd1	-0.6808	0.833413	Staphylococcal nuclease domain-containing protein 1
Q791V5	MTCH2_MOUSE	Mtch2	-0.436	0.0300679	Mitochondrial carrier homolog 2
Q7TMF3	NDUAC_MOUSE	Ndufa12	0.1988	0.253073	NADH dehydrogenase [ubiquinone] 1 alpha subcomplex subunit 12
Q7TMK9	HNRPQ_MOUSE	Syncrip	1.8541	0.0323845	Heterogeneous nuclear ribonucleoprotein Q
Q7TPR4	ACTN1_MOUSE	Actn1	0.2086	0.525623	Alpha-actinin-1
Q7TQ48	SRCA_MOUSE	Srl	0.1737	0.446862	Sarcalumenin
Q7TSH2	KPBB_MOUSE	Phkb	-0.1559	0.262167	Phosphorylase b kinase regulatory subunit beta
Q7TSQ8	PDPR_MOUSE	Pdpr	-0.6737	0.147924	Pyruvate dehydrogenase phosphatase regulatory subunit, mitochondrial
Q80W54	FACE1_MOUSE	Zmpste24	0.862	0.307429	CAAX prenyl protease 1 homolog
Q8BFR5	EFTU_MOUSE	Tufm	-0.1271	0.498291	Elongation factor Tu, mitochondrial
Q8BG32	PSD11_MOUSE	Psmd11	0.122	0.736004	26S proteasome non-ATPase regulatory subunit 11
Q8BGD9	IF4B_MOUSE	Eif4b	1.7352	0.149372	Eukaryotic translation initiation factor 4B
Q8BGH2	SAM50_MOUSE	Samm50	0.3372	0.00449302	Sorting and assembly machinery component 50 homolog
Q8BH64	EHD2_MOUSE	Ehd2	0.2677	0.35227	EH domain-containing protein 2
Q8BH95	ECHM_MOUSE	Echs1	-0.2881	0.340345	Enoyl-CoA hydratase, mitochondrial
Q8BIJ6	SYIM_MOUSE	Iars2	-0.4585	0.321487	Isoleucine--tRNA ligase, mitochondrial
Q8BKZ9	ODPX_MOUSE	Pdhx	0.4902	0.0432373	Pyruvate dehydrogenase protein X component, mitochondrial
Q8BMF3	MAON_MOUSE	Me3	-0.3826	0.200615	NADP-dependent malic enzyme, mitochondrial
Q8BMF4	ODP2_MOUSE	Dlat	0.0413	0.745228	Dihydrolipoyllysine-residue acetyltransferase component of pyruvate dehydrogenase complex, mitochondrial
Q8BTM8	FLNA_MOUSE	Flna	0.1597	0.657715	Filamin-A
Q8BUV3	GEPH_MOUSE	Gphn	0.2342	0.512325	Gephyrin
Q8BW75	AOFB_MOUSE	Maob	-0.4516	0.59426	Amine oxidase [flavin-containing] B
Q8BWB1	SYP2L_MOUSE	Synpo2l	0.068	0.506652	Synaptopodin 2-like protein
Q8BWM0	PGES2_MOUSE	Ptges2	1.1753	0.0998128	Prostaglandin E synthase 2
Q8BWT1	THIM_MOUSE	Acaa2	0.1234	0.619635	3-ketoacyl-CoA thiolase, mitochondrial
Q8BZ71	STAC3_MOUSE	Stac3	0.0826	0.627497	SH3 and cysteine-rich domain-containing protein 3
Q8BZA9	TIGAR_MOUSE	Tigar	0.1892	0.830811	Fructose-2,6-bisphosphatase TIGAR
Q8BZF8	PGM5_MOUSE	Pgm5	0.001	0.994632	Phosphoglucomutase-like protein 5
Q8C6K9	CO6A6_MOUSE	Col6a6	-0.0175	0.936764	Collagen alpha-6(VI) chain
Q8C7E7	STBD1_MOUSE	Stbd1	0.0753	0.624352	Starch-binding domain-containing protein 1
Q8CAQ8	MIC60_MOUSE	Immt	0.1684	0.00442263	MIC
Q8CC35	SYNPO_MOUSE	Synpo	0.5229	0.00700211	Synaptopodin
Q8CGC7	SYEP_MOUSE	Eprs1	0.0683	0.809487	Bifunctional glutamate/proline--tRNA ligase
Q8CGK3	LONM_MOUSE	Lonp1	0.1811	0.559446	Lon protease homolog, mitochondrial
Q8CGY6	UN45B_MOUSE	Unc45b	-0.2885	0.343533	Protein unc-45 homolog B
Q8CHP8	PGP_MOUSE	Pgp	-3.5641	0.0224623	Glycerol-3-phosphate phosphatase
Q8CHS7	DRS7C_MOUSE	Dhrs7c	0.2187	0.194259	Dehydrogenase/reductase SDR family member 7C
Q8CHT0	AL4A1_MOUSE	Aldh4a1	-0.9508	0.35701	Delta-1-pyrroline-5-carboxylate dehydrogenase, mitochondrial
Q8CI43	MYL6B_MOUSE	Myl6b	-0.2222	0.586673	Myosin light chain 6B
Q8CI51	PDLI5_MOUSE	Pdlim5	0.0272	0.827764	PDZ and LIM domain protein 5
Q8CI94	PYGB_MOUSE	Pygb	-0.1907	0.557891	Glycogen phosphorylase, brain form
Q8K1M6	DNM1L_MOUSE	Dnm1l	0.191	0.628937	Dynamin-1-like protein
Q8K1Z0	COQ9_MOUSE	Coq9	0.1673	0.283605	Ubiquinone biosynthesis protein COQ9, mitochondrial
Q8K2B3	SDHA_MOUSE	Sdha	0.3015	0.0156062	Succinate dehydrogenase [ubiquinone] flavoprotein subunit, mitochondrial
Q8K3J1	NDUS8_MOUSE	Ndufs8	0.2596	0.190126	NADH dehydrogenase [ubiquinone] iron-sulfur protein 8, mitochondrial
Q8QZS1	HIBCH_MOUSE	Hibch	0.1668	0.732799	3-hydroxyisobutyryl-CoA hydrolase, mitochondrial
Q8QZT1	THIL_MOUSE	Acat1	0.1098	0.251326	Acetyl-CoA acetyltransferase, mitochondrial
Q8R010	AIMP2_MOUSE	Aimp2	-0.3794	0.597141	Aminoacyl tRNA synthase complex-interacting multifunctional protein 2
Q8R127	SCPDL_MOUSE	Sccpdh	-0.7214	0.509192	Saccharopine dehydrogenase-like oxidoreductase
Q8R1G2	CMBL_MOUSE	Cmbl	0.3283	0.41084	Carboxymethylenebutenolidase homolog
Q8R1I1	QCR9_MOUSE	Uqcr10	0.0858	0.796194	Cytochrome b-c1 complex subunit 9
Q8R1Q3	ANGL7_MOUSE	Angptl7	-0.8159	0.125711	Angiopoietin-related protein 7
Q8R1S0	COQ6_MOUSE	Coq6	0.3899	0.110476	Ubiquinone biosynthesis monooxygenase COQ6, mitochondrial
Q8R2G4	NAR3_MOUSE	Art3	-0.1225	0.584063	Ecto-ADP-ribosyltransferase 3
Q8R2Y8	PTH2_MOUSE	Ptrh2	-0.1315	0.644756	Peptidyl-tRNA hydrolase 2, mitochondrial
Q8R4E4	MYOZ3_MOUSE	Myoz3	-0.0203	0.876913	Myozenin-3
Q8R5J9	PRAF3_MOUSE	Arl6ip5	0.2842	0.398674	PRA1 family protein 3
Q8VCM7	FIBG_MOUSE	Fgg	0.9184	0.00449694	Fibrinogen gamma chain
Q8VDM4	PSMD2_MOUSE	Psmd2	-0.256	0.201151	26S proteasome non-ATPase regulatory subunit 2
Q8VEM8	MPCP_MOUSE	Slc25a3	0.357	0.267128	Phosphate carrier protein, mitochondrial
Q8VHX6	FLNC_MOUSE	Flnc	0.2376	0.390035	Filamin-C
Q91V79	FITM1_MOUSE	Fitm1	0.3347	0.344772	Fat storage-inducing transmembrane protein 1
Q91VD9	NDUS1_MOUSE	Ndufs1	0.3135	0.00239538	NADH-ubiquinone oxidoreductase 75 kDa subunit, mitochondrial
Q91VR2	ATPG_MOUSE	Atp5f1c	0.2794	0.0216311	ATP synthase subunit gamma, mitochondrial
Q91VR5	DDX1_MOUSE	Ddx1	-0.0156	0.9352	ATP-dependent RNA helicase DDX1
Q91VT4	CBR4_MOUSE	Cbr4	-0.3885	0.524336	3-oxoacyl-[acyl-carrier-protein] reductase
Q91WD5	NDUS2_MOUSE	Ndufs2	0.3689	0.0196534	NADH dehydrogenase [ubiquinone] iron-sulfur protein 2, mitochondrial
Q91WS0	CISD1_MOUSE	Cisd1	0.2521	0.156613	CDGSH iron-sulfur domain-containing protein 1
Q91X72	HEMO_MOUSE	Hpx	0.825	0.0304045	Hemopexin
Q91YE8	SYNP2_MOUSE	Synpo2	0.2708	0.0519854	Synaptopodin-2
Q91YQ5	RPN1_MOUSE	Rpn1	0.1111	0.561683	Dolichyl-diphosphooligosaccharide--protein glycosyltransferase subunit 1
Q91YT0	NDUV1_MOUSE	Ndufv1	0.2517	0.00991303	NADH dehydrogenase [ubiquinone] flavoprotein 1, mitochondrial
Q91Z53	GRHPR_MOUSE	Grhpr	0.0017	0.993004	Glyoxylate reductase/hydroxypyruvate reductase
Q91ZJ5	UGPA_MOUSE	Ugp2	0.1802	0.447177	UTP--glucose-1-phosphate uridylyltransferase
Q920M5	CORO6_MOUSE	Coro6	0.5505	0.189393	Coronin-6
Q922B1	MACD1_MOUSE	Macrod1	0.3113	0.0879351	ADP-ribose glycohydrolase MACROD1
Q922B2	SYDC_MOUSE	Dars1	-0.8872	0.43671	Aspartate--tRNA ligase, cytoplasmic
Q922D8	C1TC_MOUSE	Mthfd1	1.8927	0.330542	C-1-tetrahydrofolate synthase, cytoplasmic
Q922R8	PDIA6_MOUSE	Pdia6	0.6572	0.0422079	Protein disulfide-isomerase A6
Q923T9	KCC2G_MOUSE	Camk2g	0.226	0.215564	Calcium/calmodulin-dependent protein kinase type II subunit gamma
Q924D0	RT4I1_MOUSE	Rtn4ip1	1.3938	0.18774	Reticulon-4-interacting protein 1, mitochondrial
Q924M7	MPI_MOUSE	Mpi	-0.0325	0.959004	Mannose-6-phosphate isomerase
Q99J99	THTM_MOUSE	Mpst	-0.0992	0.761056	3-mercaptopyruvate sulfurtransferase
Q99JB2	STML2_MOUSE	Stoml2	2.1237	0.279569	Stomatin-like protein 2, mitochondrial
Q99JB8	PACN3_MOUSE	Pacsin3	0.2591	0.0548452	Protein kinase C and casein kinase II substrate protein 3
Q99JY0	ECHB_MOUSE	Hadhb	0.2503	0.00610875	Trifunctional enzyme subunit beta, mitochondrial
Q99KI0	ACON_MOUSE	Aco2	-0.2165	0.289854	Aconitate hydratase, mitochondrial
Q99KJ8	DCTN2_MOUSE	Dctn2	1.8355	0.0684965	Dynactin subunit 2
Q99LC3	NDUAA_MOUSE	Ndufa10	0.2139	0.00386393	NADH dehydrogenase [ubiquinone] 1 alpha subcomplex subunit 10, mitochondrial
Q99LC5	ETFA_MOUSE	Etfa	-0.2177	0.424292	Electron transfer flavoprotein subunit alpha, mitochondrial
Q99LX0	PARK7_MOUSE	Park7	-0.1158	0.675015	Parkinson disease protein 7 homolog
Q99M87	DNJA3_MOUSE	Dnaja3	-0.2311	0.354247	DnaJ homolog subfamily A member 3, mitochondrial
Q99MN9	PCCB_MOUSE	Pccb	-0.4933	0.164164	Propionyl-CoA carboxylase beta chain, mitochondrial
Q99MQ4	ASPN_MOUSE	Aspn	-0.0047	0.988637	Asporin
Q99MR9	PPR3A_MOUSE	Ppp1r3a	0.2224	0.190343	Protein phosphatase 1 regulatory subunit 3A
Q99MS7	EH1L1_MOUSE	Ehbp1l1	0.4599	0.0655257	EH domain-binding protein 1-like protein 1
Q99P72	RTN4_MOUSE	Rtn4	0.2997	0.346959	Reticulon-4
Q99PR8	HSPB2_MOUSE	Hspb2	0.6662	0.211565	Heat shock protein beta-2
Q9CPP6	NDUA5_MOUSE	Ndufa5	0.0167	0.881548	NADH dehydrogenase [ubiquinone] 1 alpha subcomplex subunit 5
Q9CPQ1	COX6C_MOUSE	Cox6c	0.3679	0.16992	Cytochrome c oxidase subunit 6C
Q9CPQ8	ATP5L_MOUSE	Atp5mg	-0.066	0.453967	ATP synthase subunit g, mitochondrial
Q9CPU0	LGUL_MOUSE	Glo1	-0.081	0.818857	Lactoylglutathione lyase
Q9CPU4	MGST3_MOUSE	Mgst3	0.0477	0.846622	Microsomal glutathione S-transferase 3
Q9CPY7	AMPL_MOUSE	Lap3	-0.7191	0.359641	Cytosol aminopeptidase
Q9CQ54	NDUC2_MOUSE	Ndufc2	0.0604	0.799305	NADH dehydrogenase [ubiquinone] 1 subunit C2
Q9CQ62	DECR_MOUSE	Decr1	0.2083	0.127381	2,4-dienoyl-CoA reductase [(3E)-enoyl-CoA-producing], mitochondrial
Q9CQ69	QCR8_MOUSE	Uqcrq	0.4286	0.107067	Cytochrome b-c1 complex subunit 8
Q9CQ75	NDUA2_MOUSE	Ndufa2	0.0705	0.602164	NADH dehydrogenase [ubiquinone] 1 alpha subcomplex subunit 2
Q9CQ92	FIS1_MOUSE	Fis1	0.4125	0.7321	Mitochondrial fission 1 protein
Q9CQC7	NDUB4_MOUSE	Ndufb4	0.3135	0.130471	NADH dehydrogenase [ubiquinone] 1 beta subcomplex subunit 4
Q9CQC9	SAR1B_MOUSE	Sar1b	0.1942	0.122	GTP-binding protein SAR1b
Q9CQH3	NDUB5_MOUSE	Ndufb5	0.4607	0.0493235	NADH dehydrogenase [ubiquinone] 1 beta subcomplex subunit 5, mitochondrial
Q9CQJ8	NDUB9_MOUSE	Ndufb9	0.3768	0.0951658	NADH dehydrogenase [ubiquinone] 1 beta subcomplex subunit 9
Q9CQQ7	AT5F1_MOUSE	Atp5pb	0.0692	0.615501	ATP synthase F(0) complex subunit B1, mitochondrial
Q9CQR4	ACO13_MOUSE	Acot13	-0.6959	0.0689452	Acyl-coenzyme A thioesterase 13
Q9CQZ5	NDUA6_MOUSE	Ndufa6	0.3713	0.0224239	NADH dehydrogenase [ubiquinone] 1 alpha subcomplex subunit 6
Q9CR61	NDUB7_MOUSE	Ndufb7	0.3539	0.0101652	NADH dehydrogenase [ubiquinone] 1 beta subcomplex subunit 7
Q9CR62	M2OM_MOUSE	Slc25a11	-0.278	0.00485782	Mitochondrial 2-oxoglutarate/malate carrier protein
Q9CR68	UCRI_MOUSE	Uqcrfs1	-0.0128	0.942627	Cytochrome b-c1 complex subunit Rieske, mitochondrial
Q9CRB8	MTFP1_MOUSE	Mtfp1	0.8951	0.109671	Mitochondrial fission process protein 1
Q9CRB9	MIC19_MOUSE	Chchd3	0.0717	0.76035	MIC
Q9CXI0	COQ5_MOUSE	Coq5	-0.585	0.511	2-methoxy-6-polyprenyl-1,4-benzoquinol methylase, mitochondrial
Q9CXW4	RL11_MOUSE	Rpl11	-0.195	0.199888	60S ribosomal protein L11
Q9CXZ1	NDUS4_MOUSE	Ndufs4	0.1723	0.504264	NADH dehydrogenase [ubiquinone] iron-sulfur protein 4, mitochondrial
Q9CY27	TECR_MOUSE	Tecr	0.213	0.585908	Very-long-chain enoyl-CoA reductase
Q9CYT6	CAP2_MOUSE	Cap2	0.0141	0.915701	Adenylyl cyclase-associated protein 2
Q9CZ13	QCR1_MOUSE	Uqcrc1	0.3068	0.00302369	Cytochrome b-c1 complex subunit 1, mitochondrial
Q9CZ30	OLA1_MOUSE	Ola1	-0.1996	0.41974	Obg-like ATPase 1
Q9CZ44	NSF1C_MOUSE	Nsfl1c	-0.3378	0.10827	NSFL1 cofactor p47
Q9CZB0	C560_MOUSE	Sdhc	0.4889	0.0014296	Succinate dehydrogenase cytochrome b560 subunit, mitochondrial
Q9CZJ2	HS12B_MOUSE	Hspa12b	-0.4985	0.283521	Heat shock 70 kDa protein 12B
Q9CZX8	RS19_MOUSE	Rps19	0.2686	0.427277	40S ribosomal protein S19
Q9D051	ODPB_MOUSE	Pdhb	0.2693	0.0817666	Pyruvate dehydrogenase E1 component subunit beta, mitochondrial
Q9D0F9	PGM1_MOUSE	Pgm1	-0.0985	0.688711	Phosphoglucomutase-1
Q9D0K2	SCOT1_MOUSE	Oxct1	-0.2575	0.372371	Succinyl-CoA:3-ketoacid coenzyme A transferase 1, mitochondrial
Q9D172	GAL3A_MOUSE	Gatd3	-0.022	0.933238	Glutamine amidotransferase-like class 1 domain-containing protein 3, mitochondrial
Q9D1G3	HHATL_MOUSE	Hhatl	0.2784	0.342813	Protein-cysteine N-palmitoyltransferase HHAT-like protein
Q9D2G2	ODO2_MOUSE	Dlst	-0.0093	0.938409	Dihydrolipoyllysine-residue succinyltransferase component of 2-oxoglutarate dehydrogenase complex, mitochondrial
Q9D2N4	DTNA_MOUSE	Dtna	0.4191	0.3336	Dystrobrevin alpha
Q9D358	PPAC_MOUSE	Acp1	0.408	0.331625	Low molecular weight phosphotyrosine protein phosphatase
Q9D3D9	ATPD_MOUSE	Atp5f1d	-0.4863	0.476204	ATP synthase subunit delta, mitochondrial
Q9D5T0	ATAD1_MOUSE	Atad1	-0.1155	0.518594	Outer mitochondrial transmembrane helix translocase
Q9D5V5	CUL5_MOUSE	Cul5	-0.2726	0.0503933	Cullin-5
Q9D6J5	NDUB8_MOUSE	Ndufb8	0.2973	0.0133073	NADH dehydrogenase [ubiquinone] 1 beta subcomplex subunit 8, mitochondrial
Q9D6J6	NDUV2_MOUSE	Ndufv2	0.3699	0.0397753	NADH dehydrogenase [ubiquinone] flavoprotein 2, mitochondrial
Q9D6R2	IDH3A_MOUSE	Idh3a	-0.1141	0.637553	Isocitrate dehydrogenase [NAD] subunit alpha, mitochondrial
Q9D783	KLH40_MOUSE	Klhl40	-0.0476	0.766738	Kelch-like protein 40
Q9D7X3	DUS3_MOUSE	Dusp3	0.4228	0.175965	Dual specificity protein phosphatase 3
Q9D855	QCR7_MOUSE	Uqcrb	0.3101	0.0137988	Cytochrome b-c1 complex subunit 7
Q9D880	TIM50_MOUSE	Timm50	-2.2608	0.176846	Mitochondrial import inner membrane translocase subunit TIM50
Q9D8E6	RL4_MOUSE	Rpl4	-2.4466	0.000372575	60S ribosomal protein L4
Q9D8N0	EF1G_MOUSE	Eef1g	-0.3675	0.0341909	Elongation factor 1-gamma
Q9D8W5	PSD12_MOUSE	Psmd12	0.4117	0.297442	26S proteasome non-ATPase regulatory subunit 12
Q9D8W7	OCAD2_MOUSE	Ociad2	0.6509	0.51264	OCIA domain-containing protein 2
Q9D8Y1	T126A_MOUSE	Tmem126a	0.0639	0.959391	Transmembrane protein 126A
Q9DB20	ATPO_MOUSE	Atp5po	0.2638	0.113434	ATP synthase subunit O, mitochondrial
Q9DB77	QCR2_MOUSE	Uqcrc2	0.2611	0.0780641	Cytochrome b-c1 complex subunit 2, mitochondrial
Q9DBB8	DHDH_MOUSE	Dhdh	-0.1575	0.447039	Trans-1,2-dihydrobenzene-1,2-diol dehydrogenase
Q9DBG6	RPN2_MOUSE	Rpn2	0.305	0.286055	Dolichyl-diphosphooligosaccharide--protein glycosyltransferase subunit 2
Q9DC69	NDUA9_MOUSE	Ndufa9	-0.1495	0.433006	NADH dehydrogenase [ubiquinone] 1 alpha subcomplex subunit 9, mitochondrial
Q9DC70	NDUS7_MOUSE	Ndufs7	0.9427	0.0644237	NADH dehydrogenase [ubiquinone] iron-sulfur protein 7, mitochondrial
Q9DCH4	EIF3F_MOUSE	Eif3f	-1.534	0.170154	Eukaryotic translation initiation factor 3 subunit F
Q9DCJ5	NDUA8_MOUSE	Ndufa8	0.1869	0.186785	NADH dehydrogenase [ubiquinone] 1 alpha subcomplex subunit 8
Q9DCN2	NB5R3_MOUSE	Cyb5r3	0.0902	0.582062	NADH-cytochrome b5 reductase 3
Q9DCS9	NDUBA_MOUSE	Ndufb10	0.1409	0.163213	NADH dehydrogenase [ubiquinone] 1 beta subcomplex subunit 10
Q9DCT2	NDUS3_MOUSE	Ndufs3	0.1114	0.320882	NADH dehydrogenase [ubiquinone] iron-sulfur protein 3, mitochondrial
Q9DCW4	ETFB_MOUSE	Etfb	-0.3812	0.2824	Electron transfer flavoprotein subunit beta
Q9DCX2	ATP5H_MOUSE	Atp5pd	0.2511	0.0192479	ATP synthase subunit d, mitochondrial
Q9DCZ1	GMPR1_MOUSE	Gmpr	0.3051	0.63972	GMP reductase 1
Q9DCZ4	MIC26_MOUSE	Apoo	0.1109	0.362955	MIC
Q9EQ20	MMSA_MOUSE	Aldh6a1	-0.3552	0.10148	Methylmalonate-semialdehyde dehydrogenase [acylating], mitochondrial
Q9EQK5	MVP_MOUSE	Mvp	-0.0517	0.778925	Major vault protein
Q9ER35	FN3K_MOUSE	Fn3k	-0.1185	0.6294	Fructosamine-3-kinase
Q9ERK4	XPO2_MOUSE	Cse1l	-0.0256	0.968076	Exportin-2
Q9ERS2	NDUAD_MOUSE	Ndufa13	0.6653	0.0783994	NADH dehydrogenase [ubiquinone] 1 alpha subcomplex subunit 13
Q9ES46	PARVB_MOUSE	Parvb	0.9624	0.346057	Beta-parvin
Q9ET78	JPH2_MOUSE	Jph2	0.4867	0.000225519	Junctophilin-2
Q9ET80	JPH1_MOUSE	Jph1	0.1356	0.894638	Junctophilin-1
Q9JHU4	DYHC1_MOUSE	Dync1h1	0.0257	0.933926	Cytoplasmic dynein 1 heavy chain 1
Q9JJV2	PROF2_MOUSE	Pfn2	1.3475	0.427687	Profilin-2
Q9JJW5	MYOZ2_MOUSE	Myoz2	-0.136	0.143481	Myozenin-2
Q9JK37	MYOZ1_MOUSE	Myoz1	0.2727	0.0677238	Myozenin-1
Q9JK42	PDK2_MOUSE	Pdk2	-0.1979	0.326077	[Pyruvate dehydrogenase (acetyl-transferring)] kinase isozyme 2, mitochondrial
Q9JK53	PRELP_MOUSE	Prelp	-0.4624	0.0481688	Prolargin
Q9JK92	HSPB8_MOUSE	Hspb8	0.5187	0.226035	Heat shock protein beta-8
Q9JKS4	LDB3_MOUSE	Ldb3	0.4534	0.00702828	LIM domain-binding protein 3
Q9JLH8	TMOD4_MOUSE	Tmod4	-0.0981	0.664808	Tropomodulin-4
Q9JLV1	BAG3_MOUSE	Bag3	-0.2529	0.383528	BAG family molecular chaperone regulator 3
Q9JLZ3	AUHM_MOUSE	Auh	-0.1714	0.483447	Methylglutaconyl-CoA hydratase, mitochondrial
Q9JMH6	TRXR1_MOUSE	Txnrd1	1.3538	0.106193	Thioredoxin reductase 1, cytoplasmic
Q9JMH9	MY18A_MOUSE	Myo18a	-0.7376	0.196121	Unconventional myosin-XVIIIa
Q9QUM9	PSA6_MOUSE	Psma6	0.1397	0.129939	Proteasome subunit alpha type-6
Q9QY76	VAPB_MOUSE	Vapb	0.5833	0.000610757	Vesicle-associated membrane protein-associated protein B
Q9QYG0	NDRG2_MOUSE	Ndrg2	-0.0939	0.676711	Protein NDRG2
Q9QYJ0	DNJA2_MOUSE	Dnaja2	-1.7923	0.255543	DnaJ homolog subfamily A member 2
Q9QZ47	TNNT3_MOUSE	Tnnt3	-0.0719	0.622556	Troponin T, fast skeletal muscle
Q9QZF2	GPC1_MOUSE	Gpc1	-0.4623	0.566928	Glypican-1
Q9QZQ8	H2AY_MOUSE	Macroh2a1	-0.5703	0.228018	Core histone macro-H2A.1
Q9QZZ6	DERM_MOUSE	Dpt	0.4641	0.467627	Dermatopontin
Q9R059	FHL3_MOUSE	Fhl3	0.2128	0.609303	Four and a half LIM domains protein 3
Q9R062	GLYG_MOUSE	Gyg1	0.0078	0.966247	Glycogenin-1
Q9R0P3	ESTD_MOUSE	Esd	-0.1955	0.122056	S-formylglutathione hydrolase
Q9R0Y5	KAD1_MOUSE	Ak1	-0.1429	0.578784	Adenylate kinase isoenzyme 1
Q9R1P0	PSA4_MOUSE	Psma4	0.1029	0.838603	Proteasome subunit alpha type-4
Q9R1P1	PSB3_MOUSE	Psmb3	-0.0436	0.701821	Proteasome subunit beta type-3
Q9R1P3	PSB2_MOUSE	Psmb2	-0.2243	0.236042	Proteasome subunit beta type-2
Q9R1P4	PSA1_MOUSE	Psma1	-0.0772	0.566959	Proteasome subunit alpha type-1
Q9WTR5	CAD13_MOUSE	Cdh13	0.1686	0.294786	Cadherin-13
Q9WUM5	SUCA_MOUSE	Suclg1	-0.336	0.212747	Succinate--CoA ligase [ADP/GDP-forming] subunit alpha, mitochondrial
Q9WUZ5	TNNI1_MOUSE	Tnni1	-0.4641	0.0434434	Troponin I, slow skeletal muscle
Q9WUZ7	SH3BG_MOUSE	Sh3bgr	0.1671	0.602761	SH3 domain-binding glutamic acid-rich protein
Q9WV06	ANKR2_MOUSE	Ankrd2	-0.1962	0.522531	Ankyrin repeat domain-containing protein 2
Q9WV55	VAPA_MOUSE	Vapa	-0.0038	0.99156	Vesicle-associated membrane protein-associated protein A
Q9WVJ2	PSD13_MOUSE	Psmd13	-0.0214	0.945222	26S proteasome non-ATPase regulatory subunit 13
Q9Z0X1	AIFM1_MOUSE	Aifm1	0.062	0.349392	Apoptosis-inducing factor 1, mitochondrial
Q9Z1E4	GYS1_MOUSE	Gys1	-0.2858	0.00668746	Glycogen [starch] synthase, muscle
Q9Z1Q9	SYVC_MOUSE	Vars1	0.2371	0.818946	Valine--tRNA ligase
Q9Z2I9	SUCB1_MOUSE	Sucla2	-0.2589	0.231531	Succinate--CoA ligase [ADP-forming] subunit beta, mitochondrial
Q9Z2U1	PSA5_MOUSE	Psma5	0.1975	0.0443353	Proteasome subunit alpha type-5
A2AAJ9	OBSCN_MOUSE	Obscn	0.0837	0.022698	Obscurin
A2ASS6	TITIN_MOUSE	Ttn	0.1253	0.517908	Titin
A2AUC9	KLH41_MOUSE	Klhl41	-0.1878	0.2947	Kelch-like protein 41
E9PZQ0	RYR1_MOUSE	Ryr1	0.0323	0.913004	Ryanodine receptor 1
O08528	HXK2_MOUSE	Hk2	-0.2883	0.0194756	Hexokinase-2
O08532	CA2D1_MOUSE	Cacna2d1	0.3602	0.00586717	Voltage-dependent calcium channel subunit alpha-2/delta-1
O08539	BIN1_MOUSE	Bin1	0.0405	0.802424	Myc box-dependent-interacting protein 1
O35643	AP1B1_MOUSE	Ap1b1	0.4237	0.776301	AP-1 complex subunit beta-1
O54950	AAKG1_MOUSE	Prkag1	-0.2436	0.319512	5'-AMP-activated protein kinase subunit gamma-1
O88346	TNNT1_MOUSE	Tnnt1	-0.623	0.000220819	Troponin T, slow skeletal muscle
Q8BG05	ROA3_MOUSE	Hnrnpa3	0.0587	0.88784	Heterogeneous nuclear ribonucleoprotein A3
O88569	ROA2_MOUSE	Hnrnpa2b1	-0.1382	0.264382	Heterogeneous nuclear ribonucleoproteins A2/B1
P01942	HBA_MOUSE	Hba	0.4908	0.0262921	Hemoglobin subunit alpha
P02468	LAMC1_MOUSE	Lamc1	0.2555	0.252224	Laminin subunit gamma-1
P04117	FABP4_MOUSE	Fabp4	0.3277	0.2031	Fatty acid-binding protein, adipocyte
P11404	FABPH_MOUSE	Fabp3	0.4284	0.172685	Fatty acid-binding protein, heart
P04247	MYG_MOUSE	Mb	0.2367	0.272105	Myoglobin
P05132	KAPCA_MOUSE	Prkaca	-1.9546	0.328044	cAMP-dependent protein kinase catalytic subunit alpha
P05977	MYL1_MOUSE	Myl1	0.409	0.00706208	Myosin light chain 1/3, skeletal muscle isoform
P09542	MYL3_MOUSE	Myl3	0.0622	0.77297	Myosin light chain 3
P16125	LDHB_MOUSE	Ldhb	0.3591	0.233459	L-lactate dehydrogenase B chain
P06151	LDHA_MOUSE	Ldha	0.1084	0.711469	L-lactate dehydrogenase A chain
P06745	G6PI_MOUSE	Gpi	0.0747	0.703656	Glucose-6-phosphate isomerase
P07724	ALBU_MOUSE	Alb	0.0493	0.862233	Albumin
P07759	SPA3K_MOUSE	Serpina3k	-0.0677	0.873631	Serine protease inhibitor A3K
P08121	CO3A1_MOUSE	Col3a1	0.999	0.0762196	Collagen alpha-1(III) chain
P08553	NFM_MOUSE	Nefm	-0.0238	0.897928	Neurofilament medium polypeptide
P19246	NFH_MOUSE	Nefh	0.3693	0.181834	Neurofilament heavy polypeptide
P08551	NFL_MOUSE	Nefl	0.1353	0.535298	Neurofilament light polypeptide
P09055	ITB1_MOUSE	Itgb1	0.2512	0.318774	Integrin beta-1
P09411	PGK1_MOUSE	Pgk1	0.0118	0.966281	Phosphoglycerate kinase 1
P10630	IF4A2_MOUSE	Eif4a2	-0.1024	0.647565	Eukaryotic initiation factor 4A-II
P60843	IF4A1_MOUSE	Eif4a1	0.1578	0.658409	Eukaryotic initiation factor 4A-I
P15626	GSTM2_MOUSE	Gstm2	0.1313	0.626606	Glutathione S-transferase Mu 2
P10649	GSTM1_MOUSE	Gstm1	-0.2371	0.25382	Glutathione S-transferase Mu 1
P11499	HS90B_MOUSE	Hsp90ab1	-0.3265	0.07054	Heat shock protein HSP 90-beta
P12367	KAP2_MOUSE	Prkar2a	0.2319	0.36447	cAMP-dependent protein kinase type II-alpha regulatory subunit
P13020	GELS_MOUSE	Gsn	0.0858	0.633897	Gelsolin
Q8K0Y2	KT33A_MOUSE	Krt33a	0.3635	0.437281	Keratin, type I cuticular Ha3-I
Q9D646	KRT34_MOUSE	Krt34	0.1234	0.813952	Keratin, type I cuticular Ha4
Q61897	KT33B_MOUSE	Krt33b	0.1247	0.845166	Keratin, type I cuticular Ha3-II
P13707	GPDA_MOUSE	Gpd1	-0.0024	0.993129	Glycerol-3-phosphate dehydrogenase [NAD(+)], cytoplasmic
P14824	ANXA6_MOUSE	Anxa6	0.174	0.344162	Annexin A6
P16858	G3P_MOUSE	Gapdh	0.2638	0.443618	Glyceraldehyde-3-phosphate dehydrogenase
P17742	PPIA_MOUSE	Ppia	0.1414	0.746481	Peptidyl-prolyl cis-trans isomerase A
P18826	KPB1_MOUSE	Phka1	-0.0144	0.858082	Phosphorylase b kinase regulatory subunit alpha, skeletal muscle isoform
P18872	GNAO_MOUSE	Gnao1	-1.0896	0.141088	Guanine nucleotide-binding protein G(o) subunit alpha
P19157	GSTP1_MOUSE	Gstp1	-0.0417	0.817775	Glutathione S-transferase P 1
P20801	TNNC2_MOUSE	Tnnc2	0.0355	0.909021	Troponin C, skeletal muscle
P01027	CO3_MOUSE	C3	0.7755	0.0949472	Complement C3
P21550	ENOB_MOUSE	Eno3	0.0609	0.826532	Beta-enolase
P17182	ENOA_MOUSE	Eno1	-0.0056	0.960373	Alpha-enolase
P21812	MCPT4_MOUSE	Mcpt4	0.5679	0.169554	Mast cell protease 4
P26043	RADI_MOUSE	Rdx	1.9804	0.0357741	Radixin
P26443	DHE3_MOUSE	Glud1	-0.0544	0.83328	Glutamate dehydrogenase 1, mitochondrial
P28650	PURA1_MOUSE	Adss1	-0.0992	0.6437	Adenylosuccinate synthetase isozyme 1
P29391	FRIL1_MOUSE	Ftl1	0.4478	0.219933	Ferritin light chain 1
Q922U2	K2C5_MOUSE	Krt5	-0.0755	0.966892	Keratin, type II cytoskeletal 5
P20152	VIME_MOUSE	Vim	-0.1204	0.514125	Vimentin
Q6IMF0	KRT87_MOUSE	Krt87	0.5175	0.21504	Keratin, type II cuticular 87
P97861	KRT86_MOUSE	Krt86	0.4199	0.341669	Keratin, type II cuticular Hb6
Q9Z2T6	KRT85_MOUSE	Krt85	-0.3179	0.744595	Keratin, type II cuticular Hb5
P15331	PERI_MOUSE	Prph	0.3064	0.724677	Peripherin
P31001	DESM_MOUSE	Des	0.3222	0.0982916	Desmin
P35700	PRDX1_MOUSE	Prdx1	-0.2333	0.413597	Peroxiredoxin-1
P41216	ACSL1_MOUSE	Acsl1	-0.0676	0.591994	Long-chain-fatty-acid--CoA ligase 1
P45376	ALDR_MOUSE	Akr1b1	0.0558	0.805778	Aldo-keto reductase family 1 member B1
P45591	COF2_MOUSE	Cfl2	0.2511	0.171848	Cofilin-2
P18760	COF1_MOUSE	Cfl1	-0.0782	0.757828	Cofilin-1
P46638	RB11B_MOUSE	Rab11b	0.4915	0.144218	Ras-related protein Rab-11B
P47738	ALDH2_MOUSE	Aldh2	-0.3622	0.186679	Aldehyde dehydrogenase, mitochondrial
P47739	AL3A1_MOUSE	Aldh3a1	-0.772	0.332726	Aldehyde dehydrogenase, dimeric NADP-preferring
P47754	CAZA2_MOUSE	Capza2	0.3691	0.0942851	F-actin-capping protein subunit alpha-2
P47857	PFKAM_MOUSE	Pfkm	-0.2107	0.322776	ATP-dependent 6-phosphofructokinase, muscle type
P48036	ANXA5_MOUSE	Anxa5	0.3319	0.236017	Annexin A5
P48962	ADT1_MOUSE	Slc25a4	0.3944	0.107155	ADP/ATP translocase 1
P49813	TMOD1_MOUSE	Tmod1	0.337	0.232546	Tropomodulin-1
P51667	MLRV_MOUSE	Myl2	-0.096	0.472477	Myosin regulatory light chain 2, ventricular/cardiac muscle isoform
P52480	KPYM_MOUSE	Pkm	0.1255	0.690055	Pyruvate kinase PKM
P53994	RAB2A_MOUSE	Rab2a	0.1494	0.505589	Ras-related protein Rab-2A
P54071	IDHP_MOUSE	Idh2	-0.0676	0.854425	Isocitrate dehydrogenase [NADP], mitochondrial
P58252	EF2_MOUSE	Eef2	-0.2417	0.158716	Elongation factor 2
P58281	OPA1_MOUSE	Opa1	0.3314	0.487705	Dynamin-like 120 kDa protein, mitochondrial
P58774	TPM2_MOUSE	Tpm2	0.784	2.84532e-05	Tropomyosin beta chain
P60335	PCBP1_MOUSE	Pcbp1	0.6158	0.170789	Poly(rC)-binding protein 1
P60766	CDC42_MOUSE	Cdc42	0.4225	0.020713	Cell division control protein 42 homolog
P61027	RAB10_MOUSE	Rab10	-0.1761	0.59235	Ras-related protein Rab-10
P61089	UBE2N_MOUSE	Ube2n	0.0665	0.743604	Ubiquitin-conjugating enzyme E2 N
P62259	1433E_MOUSE	Ywhae	0.0435	0.565287	14-3-3 protein epsilon
P63101	1433Z_MOUSE	Ywhaz	0.3128	0.371915	14-3-3 protein zeta/delta
Q9CQV8	1433B_MOUSE	Ywhab	0.6507	0.0416871	14-3-3 protein beta/alpha
P61982	1433G_MOUSE	Ywhag	0.1611	0.32579	14-3-3 protein gamma
P63328	PP2BA_MOUSE	Ppp3ca	0.0552	0.952281	Serine/threonine-protein phosphatase 2B catalytic subunit alpha isoform
P62141	PP1B_MOUSE	Ppp1cb	-0.0859	0.397826	Serine/threonine-protein phosphatase PP1-beta catalytic subunit
P46471	PRS7_MOUSE	Psmc2	-1.1083	0.375047	26S proteasome regulatory subunit 7
P62196	PRS8_MOUSE	Psmc5	0.5967	0.143873	26S proteasome regulatory subunit 8
P54775	PRS6B_MOUSE	Psmc4	-0.1152	0.571332	26S proteasome regulatory subunit 6B
P62192	PRS4_MOUSE	Psmc1	1.3975	0.30662	26S proteasome regulatory subunit 4
P62631	EF1A2_MOUSE	Eef1a2	-0.1956	0.576763	Elongation factor 1-alpha 2
P10126	EF1A1_MOUSE	Eef1a1	-0.0232	0.919038	Elongation factor 1-alpha 1
P62827	RAN_MOUSE	Ran	0.0025	0.99242	GTP-binding nuclear protein Ran
P62880	GBB2_MOUSE	Gnb2	-0.5906	0.50197	Guanine nucleotide-binding protein G(I)/G(S)/G(T) subunit beta-2
P62897	CYC_MOUSE	Cycs	0.2039	0.463907	Cytochrome c, somatic
P63017	HSP7C_MOUSE	Hspa8	0.1182	0.25308	Heat shock cognate 71 kDa protein
P63242	IF5A1_MOUSE	Eif5a	-0.1308	0.439744	Eukaryotic translation initiation factor 5A-1
P63268	ACTH_MOUSE	Actg2	1.7527	0.00306316	Actin, gamma-enteric smooth muscle
P63260	ACTG_MOUSE	Actg1	0.328	0.282147	Actin, cytoplasmic 2
P68134	ACTS_MOUSE	Acta1	-0.1998	0.646138	Actin, alpha skeletal muscle
Q9JJZ2	TBA8_MOUSE	Tuba8	0.3197	0.219843	Tubulin alpha-8 chain
P68368	TBA4A_MOUSE	Tuba4a	-0.2507	0.102383	Tubulin alpha-4A chain
P68372	TBB4B_MOUSE	Tubb4b	-0.1546	0.083799	Tubulin beta-4B chain
P99024	TBB5_MOUSE	Tubb5	2.1494	0.00750305	Tubulin beta-5 chain
Q9ERD7	TBB3_MOUSE	Tubb3	0.7836	0.0312368	Tubulin beta-3 chain
P70404	IDHG1_MOUSE	Idh3g	-0.0071	0.968948	Isocitrate dehydrogenase [NAD] subunit gamma 1, mitochondrial
P70670	NACAM_MOUSE	Naca	-0.1676	0.684357	Nascent polypeptide-associated complex subunit alpha, muscle-specific form
P80317	TCPZ_MOUSE	Cct6a	-0.1382	0.294309	T-complex protein 1 subunit zeta
P82350	SGCA_MOUSE	Sgca	0.082	0.431827	Alpha-sarcoglycan
P84078	ARF1_MOUSE	Arf1	0.4035	0.29209	ADP-ribosylation factor 1
P97384	ANX11_MOUSE	Anxa11	-0.0473	0.674349	Annexin A11
P97457	MLRS_MOUSE	Mylpf	0.406	0.00866367	Myosin regulatory light chain 2, skeletal muscle isoform
Q00623	APOA1_MOUSE	Apoa1	-0.6704	0.0976225	Apolipoprotein A-I
P22599	A1AT2_MOUSE	Serpina1b	0.2007	0.568316	Alpha-1-antitrypsin 1-2
Q01853	TERA_MOUSE	Vcp	-0.1247	0.382986	Transitional endoplasmic reticulum ATPase
Q02053	UBA1_MOUSE	Uba1	-0.2875	0.183188	Ubiquitin-like modifier-activating enzyme 1
Q02788	CO6A2_MOUSE	Col6a2	0.207	0.371231	Collagen alpha-2(VI) chain
Q02789	CAC1S_MOUSE	Cacna1s	0.2961	0.331292	Voltage-dependent L-type calcium channel subunit alpha-1S
Q3U1J4	DDB1_MOUSE	Ddb1	-0.6255	0.0954755	DNA damage-binding protein 1
Q3V1D3	AMPD1_MOUSE	Ampd1	-0.0493	0.652606	AMP deaminase 1
Q8VDD5	MYH9_MOUSE	Myh9	-0.2303	0.354984	Myosin-9
P06728	APOA4_MOUSE	Apoa4	0.2291	0.360082	Apolipoprotein A-IV
P13542	MYH8_MOUSE	Myh8	0.2523	0.272322	Myosin-8
Q5SX40	MYH1_MOUSE	Myh1	-0.1525	0.693735	Myosin-1
Q5SX39	MYH4_MOUSE	Myh4	0.3008	0.198061	Myosin-4
Q91Z83	MYH7_MOUSE	Myh7	-0.7131	0.00377687	Myosin-7
P13541	MYH3_MOUSE	Myh3	-0.07	0.437436	Myosin-3
O08638	MYH11_MOUSE	Myh11	1.2406	0.20478	Myosin-11
Q5XKE0	MYPC2_MOUSE	Mybpc2	0.358	0.064576	Myosin-binding protein C, fast-type
Q60668	HNRPD_MOUSE	Hnrnpd	0.8142	0.373237	Heterogeneous nuclear ribonucleoprotein D0
Q60675	LAMA2_MOUSE	Lama2	0.0158	0.831461	Laminin subunit alpha-2
Q60931	VDAC3_MOUSE	Vdac3	0.0556	0.648404	Voltage-dependent anion-selective channel protein 3
Q61234	SNTA1_MOUSE	Snta1	-0.1967	0.140122	Alpha-1-syntrophin
Q61292	LAMB2_MOUSE	Lamb2	-0.0388	0.673586	Laminin subunit beta-2
Q61554	FBN1_MOUSE	Fbn1	0.9782	0.40468	Fibrillin-1
Q61584	FXR1_MOUSE	Fxr1	-0.3914	0.0539473	Fragile X mental retardation syndrome-related protein 1
Q61838	PZP_MOUSE	Pzp	0.3564	0.0654398	Pregnancy zone protein
Q62167	DDX3X_MOUSE	Ddx3x	0.2606	0.281731	ATP-dependent RNA helicase DDX3X
Q62407	SPEG_MOUSE	Speg	-0.002	0.978657	Striated muscle-specific serine/threonine-protein kinase
P27661	H2AX_MOUSE	H2ax	0.8767	0.0239363	Histone H2AX
Q6P1F6	2ABA_MOUSE	Ppp2r2a	-0.4984	0.0812505	Serine/threonine-protein phosphatase 2A 55 kDa regulatory subunit B alpha isoform
Q6PA06	ATLA2_MOUSE	Atl2	0.4094	0.0464505	Atlastin-2
Q8VDN2	AT1A1_MOUSE	Atp1a1	0.6068	0.137638	Sodium/potassium-transporting ATPase subunit alpha-1
Q6PIE5	AT1A2_MOUSE	Atp1a2	0.3323	0.099169	Sodium/potassium-transporting ATPase subunit alpha-2
Q70IV5	SYNEM_MOUSE	Synm	-0.0119	0.934039	Synemin
Q76MZ3	2AAA_MOUSE	Ppp2r1a	-0.0769	0.585885	Serine/threonine-protein phosphatase 2A 65 kDa regulatory subunit A alpha isoform
Q80XN0	BDH_MOUSE	Bdh1	0.4263	0.229609	D-beta-hydroxybutyrate dehydrogenase, mitochondrial
Q8BH59	CMC1_MOUSE	Slc25a12	0.1489	0.145569	Calcium-binding mitochondrial carrier protein Aralar1
Q8BMS1	ECHA_MOUSE	Hadha	0.1527	0.145153	Trifunctional enzyme subunit alpha, mitochondrial
Q8K0E8	FIBB_MOUSE	Fgb	0.5755	0.0708809	Fibrinogen beta chain
Q8K370	ACD10_MOUSE	Acad10	0.4964	0.0062839	Acyl-CoA dehydrogenase family member 10
Q8R3Z5	CACB1_MOUSE	Cacnb1	0.074	0.595167	Voltage-dependent L-type calcium channel subunit beta-1
Q8R429	AT2A1_MOUSE	Atp2a1	0.2054	0.581825	Sarcoplasmic/endoplasmic reticulum calcium ATPase 1
O55143	AT2A2_MOUSE	Atp2a2	-0.42	0.12638	Sarcoplasmic/endoplasmic reticulum calcium ATPase 2
Q8VCR8	MYLK2_MOUSE	Mylk2	0.0345	0.860787	Myosin light chain kinase 2, skeletal/cardiac muscle
Q921G7	ETFD_MOUSE	Etfdh	0.2821	0.151953	Electron transfer flavoprotein-ubiquinone oxidoreductase, mitochondrial
Q921I1	TRFE_MOUSE	Tf	-0.3209	0.267403	Serotransferrin
Q924X2	CPT1B_MOUSE	Cpt1b	0.3635	0.235563	Carnitine O-palmitoyltransferase 1, muscle isoform
Q9CQA3	SDHB_MOUSE	Sdhb	0.0666	0.768269	Succinate dehydrogenase [ubiquinone] iron-sulfur subunit, mitochondrial
Q9CQD1	RAB5A_MOUSE	Rab5a	-0.0355	0.829949	Ras-related protein Rab-5A
Q9CQW2	ARL8B_MOUSE	Arl8b	0.56	0.0112165	ADP-ribosylation factor-like protein 8B
Q9CZU6	CISY_MOUSE	Cs	-0.015	0.935604	Citrate synthase, mitochondrial
Q9D023	MPC2_MOUSE	Mpc2	-0.0207	0.963044	Mitochondrial pyruvate carrier 2
Q9D0M3	CY1_MOUSE	Cyc1	0.313	0.168695	Cytochrome c1, heme protein, mitochondrial
Q9D6Y9	GLGB_MOUSE	Gbe1	-0.7798	0.268776	1,4-alpha-glucan-branching enzyme
Q9D7G0	PRPS1_MOUSE	Prps1	-0.4859	0.0143831	Ribose-phosphate pyrophosphokinase 1
Q9DB73	NB5R1_MOUSE	Cyb5r1	-0.0973	0.662461	NADH-cytochrome b5 reductase 1
Q9ESD7	DYSF_MOUSE	Dysf	0.0051	0.973918	Dysferlin
Q9JHI5	IVD_MOUSE	Ivd	-0.4165	0.161229	Isovaleryl-CoA dehydrogenase, mitochondrial
Q9JI91	ACTN2_MOUSE	Actn2	0.3217	0.228559	Alpha-actinin-2
Q9JIF9	MYOTI_MOUSE	Myot	0.2908	0.00198445	Myotilin
Q9JKB3	YBOX3_MOUSE	Ybx3	-0.0738	0.761349	Y-box-binding protein 3
Q9QUI0	RHOA_MOUSE	Rhoa	-0.1905	0.498857	Transforming protein RhoA
Q9QXS1	PLEC_MOUSE	Plec	0.0338	0.671821	Plectin
Q9QYR9	ACOT2_MOUSE	Acot2	1.6106	0.209647	Acyl-coenzyme A thioesterase 2, mitochondrial
Q9WUB3	PYGM_MOUSE	Pygm	-0.0732	0.787376	Glycogen phosphorylase, muscle form
Q9Z0N1	IF2G_MOUSE	Eif2s3x	-0.2337	0.143843	Eukaryotic translation initiation factor 2 subunit 3, X-linked
Q9Z1N5	DX39B_MOUSE	Ddx39b	-0.0247	0.861581	Spliceosome RNA helicase Ddx39b
Q9Z1T2	TSP4_MOUSE	Thbs4	-0.4761	0.239958	Thrombospondin-4
Q9Z2I0	LETM1_MOUSE	Letm1	0.817	0.162209	Mitochondrial proton/calcium exchanger protein
Q9Z2U0	PSA7_MOUSE	Psma7	0.1884	0.167296	Proteasome subunit alpha type-7
Q9Z2Z6	MCAT_MOUSE	Slc25a20	-0.1555	0.822235	Mitochondrial carnitine/acylcarnitine carrier protein
P03930	ATP8_MOUSE	Mtatp8	0.4373	0.159984	ATP synthase protein 8
P31786	ACBP_MOUSE	Dbi	0.7659	0.0195055	Acyl-CoA-binding protein
P46460	NSF_MOUSE	Nsf	2.9533	0.196745	Vesicle-fusing ATPase
P56379	ATP68_MOUSE	Atp5mj	4.6907	0.00870849	ATP synthase subunit ATP5MJ, mitochondrial
Q02357	ANK1_MOUSE	Ank1	0.5686	0.100428	Ankyrin-1
Q64737	PUR2_MOUSE	Gart	0.1161	0.95673	Trifunctional purine biosynthetic protein adenosine-3
Q7TPW1	NEXN_MOUSE	Nexn	-1.6216	0.138651	Nexilin
Q8BKC5	IPO5_MOUSE	Ipo5	-1.2416	0.141451	Importin-5
Q8C494	PRR33_MOUSE	Prr33	-0.1847	0.631887	Proline-rich protein 33
Q99L13	3HIDH_MOUSE	Hibadh	-0.6115	0.0203992	3-hydroxyisobutyrate dehydrogenase, mitochondrial
Q99LF4	RTCB_MOUSE	Rtcb	1.5149	0.087283	RNA-splicing ligase RtcB homolog
Q99MR8	MCCA_MOUSE	Mccc1	0.945	0.285456	Methylcrotonoyl-CoA carboxylase subunit alpha, mitochondrial
Q9CXT8	MPPB_MOUSE	Pmpcb	-0.2936	0.627987	Mitochondrial-processing peptidase subunit beta
Q9DCM2	GSTK1_MOUSE	Gstk1	-0.3267	0.714076	Glutathione S-transferase kappa 1
P32261	ANT3_MOUSE	Serpinc1	0.3181	0.653753	Antithrombin-III
Q9D0M1	KPRA_MOUSE	Prpsap1	-0.0025	0.997756	Phosphoribosyl pyrophosphate synthase-associated protein 1
Q9ERP3	TRI54_MOUSE	Trim54	-1.0251	0.514561	Tripartite motif-containing protein 54
Q9WVK4	EHD1_MOUSE	Ehd1	-0.8475	0.129428	EH domain-containing protein 1
P19096	FAS_MOUSE	Fasn	-1.6844	0.0800687	Fatty acid synthase
P56695	WFS1_MOUSE	Wfs1	-0.095	0.763574	Wolframin
Q11011	PSA_MOUSE	Npepps	1.1522	0.226889	Puromycin-sensitive aminopeptidase
Q8R1B4	EIF3C_MOUSE	Eif3c	0.1332	0.845477	Eukaryotic translation initiation factor 3 subunit C
Q99KB8	GLO2_MOUSE	Hagh	0.4863	0.249469	Hydroxyacylglutathione hydrolase, mitochondrial
Q9CPV4	GLOD4_MOUSE	Glod4	1.2635	0.213584	Glyoxalase domain-containing protein 4
Q9R069	BCAM_MOUSE	Bcam	0.9091	0.463508	Basal cell adhesion molecule
Q6PAM0	AAKB2_MOUSE	Prkab2	-0.0579	0.933909	5'-AMP-activated protein kinase subunit beta-2
Q9DBC7	KAP0_MOUSE	Prkar1a	1.8545	0.0400186	cAMP-dependent protein kinase type I-alpha regulatory subunit
P51637	CAV3_MOUSE	Cav3	-1.514	0.0712188	Caveolin-3
P07901	HS90A_MOUSE	Hsp90aa1	-0.5848	0.024171	Heat shock protein HSP 90-alpha
P10833	RRAS_MOUSE	Rras	-0.0713	0.70747	Ras-related protein R-Ras
GuHCl extract
A2ABU4	MYOM3_MOUSE	Myom3	0.5766	0.0273785	Myomesin-3
D3Z7H8	CILP2_MOUSE	Cilp2	-0.6587	0.0984547	Cartilage intermediate layer protein 2
E9Q9K5	TRDN_MOUSE	Trdn	-0.4097	0.168363	Triadin
O08749	DLDH_MOUSE	Dld	-0.2668	0.140759	Dihydrolipoyl dehydrogenase, mitochondrial
O08756	HCD2_MOUSE	Hsd17b10	0.2528	0.804337	3-hydroxyacyl-CoA dehydrogenase type-2
O09161	CASQ2_MOUSE	Casq2	0.4146	0.490477	Calsequestrin-2
O09165	CASQ1_MOUSE	Casq1	-0.1723	0.422042	Calsequestrin-1
O35129	PHB2_MOUSE	Phb2	0.519	0.000141777	Prohibitin-2
O35206	COFA1_MOUSE	Col15a1	-0.5046	0.0196767	Collagen alpha-1(XV) chain
O35367	KERA_MOUSE	Kera	0.9979	0.00418007	Keratocan
O54724	CAVN1_MOUSE	Cavin1	-0.1255	0.203678	Caveolae-associated protein 1
O55103	PRAX_MOUSE	Prx	-0.8066	0.01037	Periaxin
O55126	NIPS2_MOUSE	Nipsnap2	0.3934	0.0669718	Protein NipSnap homolog 2
O70209	PDLI3_MOUSE	Pdlim3	0.0435	0.907804	PDZ and LIM domain protein 3
O70250	PGAM2_MOUSE	Pgam2	0.2011	0.56379	Phosphoglycerate mutase 2
O70548	TELT_MOUSE	Tcap	1.8802	0.000626119	Telethonin
O70622	RTN2_MOUSE	Rtn2	-0.6094	0.00209585	Reticulon-2
O88207	CO5A1_MOUSE	Col5a1	-0.5641	0.22223	Collagen alpha-1(V) chain
O88322	NID2_MOUSE	Nid2	-0.0796	0.808765	Nidogen-2
O88569	ROA2_MOUSE	Hnrnpa2b1	0.0611	0.738806	Heterogeneous nuclear ribonucleoproteins A2/B1
O88990	ACTN3_MOUSE	Actn3	0.0914	0.508791	Alpha-actinin-3
O89104	SYPL2_MOUSE	Sypl2	-2.357	0.000452397	Synaptophysin-like protein 2
P00405	COX2_MOUSE	Mtco2	-0.4079	0.0254954	Cytochrome c oxidase subunit 2
P01027	CO3_MOUSE	C3	-3.4015	0.110676	Complement C3
P02463	CO4A1_MOUSE	Col4a1	-0.4922	0.39036	Collagen alpha-1(IV) chain
P02469	LAMB1_MOUSE	Lamb1	0.105	0.683497	Laminin subunit beta-1
P03911	NU4M_MOUSE	Mtnd4	-0.3908	0.137229	NADH-ubiquinone oxidoreductase chain 4
P03921	NU5M_MOUSE	Mtnd5	-0.5222	0.0479542	NADH-ubiquinone oxidoreductase chain 5
P04117	FABP4_MOUSE	Fabp4	0.0193	0.932128	Fatty acid-binding protein, adipocyte
P04370	MBP_MOUSE	Mbp	-0.3661	0.205643	Myelin basic protein
P05064	ALDOA_MOUSE	Aldoa	-0.4879	0.0970923	Fructose-bisphosphate aldolase A
P05201	AATC_MOUSE	Got1	0.0892	0.799174	Aspartate aminotransferase, cytoplasmic
P05202	AATM_MOUSE	Got2	-0.3383	0.17145	Aspartate aminotransferase, mitochondrial
P07310	KCRM_MOUSE	Ckm	-0.4102	0.0495419	Creatine kinase M-type
P07356	ANXA2_MOUSE	Anxa2	0.7359	0.00120615	Annexin A2
P07934	PHKG1_MOUSE	Phkg1	-1.8101	0.0442858	Phosphorylase b kinase gamma catalytic chain, skeletal muscle/heart isoform
P08122	CO4A2_MOUSE	Col4a2	-0.9642	0.00235487	Collagen alpha-2(IV) chain
P08228	SODC_MOUSE	Sod1	0.8643	0.10966	Superoxide dismutase [Cu-Zn]
P08249	MDHM_MOUSE	Mdh2	-0.3307	0.181376	Malate dehydrogenase, mitochondrial
P09103	PDIA1_MOUSE	P4hb	-0.3248	0.0882094	Protein disulfide-isomerase
P09528	FRIH_MOUSE	Fth1	0.5689	0.116689	Ferritin heavy chain
P10493	NID1_MOUSE	Nid1	0.1957	0.260932	Nidogen-1
P10922	H10_MOUSE	H1-0	-0.7444	0.00518641	Histone H1.0
P11087	CO1A1_MOUSE	Col1a1	-0.9502	0.0729126	Collagen alpha-1(I) chain
P11276	FINC_MOUSE	Fn1	0.2687	0.645339	Fibronectin
P11531	DMD_MOUSE	Dmd	0.4707	0.0173337	Dystrophin
P11798	KCC2A_MOUSE	Camk2a	-0.1252	0.472331	Calcium/calmodulin-dependent protein kinase type II subunit alpha
P12787	COX5A_MOUSE	Cox5a	2.811	0.00200158	Cytochrome c oxidase subunit 5A, mitochondrial
P12970	RL7A_MOUSE	Rpl7a	-0.9062	0.000287494	60S ribosomal protein L7a
P13020	GELS_MOUSE	Gsn	-1.5987	0.13372	Gelsolin
P13412	TNNI2_MOUSE	Tnni2	0.1409	0.532782	Troponin I, fast skeletal muscle
P14094	AT1B1_MOUSE	Atp1b1	-0.2479	0.254147	Sodium/potassium-transporting ATPase subunit beta-1
P14115	RL27A_MOUSE	Rpl27a	-0.7525	0.00062785	60S ribosomal protein L27a
P14131	RS16_MOUSE	Rps16	-1.2822	0.000129714	40S ribosomal protein S16
P14152	MDHC_MOUSE	Mdh1	-0.2023	0.500988	Malate dehydrogenase, cytoplasmic
P14206	RSSA_MOUSE	Rpsa	0.3761	0.0023027	40S ribosomal protein SA
P14602	HSPB1_MOUSE	Hspb1	0.2016	0.359818	Heat shock protein beta-1
P14869	RLA0_MOUSE	Rplp0	-0.7953	0.0042995	60S acidic ribosomal protein P0
P15508	SPTB1_MOUSE	Sptb	0.9548	0.396345	Spectrin beta chain, erythrocytic
P16015	CAH3_MOUSE	Ca3	-0.1689	0.399727	Carbonic anhydrase 3
P16546	SPTN1_MOUSE	Sptan1	0.0438	0.915287	Spectrin alpha chain, non-erythrocytic 1
P17182	ENOA_MOUSE	Eno1	-0.1156	0.421187	Alpha-enolase
P17751	TPIS_MOUSE	Tpi1	-0.0726	0.789841	Triosephosphate isomerase
P18572	BASI_MOUSE	Bsg	-1.0653	0.0611605	Basigin
P18826	KPB1_MOUSE	Phka1	-0.6032	0.104924	Phosphorylase b kinase regulatory subunit alpha, skeletal muscle isoform
P19783	COX41_MOUSE	Cox4i1	-0.2769	0.09744	Cytochrome c oxidase subunit 4 isoform 1, mitochondrial
P20108	PRDX3_MOUSE	Prdx3	0.6889	0.275424	Thioredoxin-dependent peroxide reductase, mitochondrial
P21550	ENOB_MOUSE	Eno3	-0.4247	0.116977	Beta-enolase
P21981	TGM2_MOUSE	Tgm2	-0.2053	0.300046	Protein-glutamine gamma-glutamyltransferase 2
P23927	CRYAB_MOUSE	Cryab	0.7295	0.000379261	Alpha-crystallin B chain
P25444	RS2_MOUSE	Rps2	-0.6544	0.361023	40S ribosomal protein S2
P27546	MAP4_MOUSE	Map4	-0.9577	0.0149397	Microtubule-associated protein 4
P27573	MYP0_MOUSE	Mpz	-0.9887	1.51237e-05	Myelin protein P0
P28481	CO2A1_MOUSE	Col2a1	0.8182	0.585996	Collagen alpha-1(II) chain
P28650	PURA1_MOUSE	Adss1	-0.3816	0.119418	Adenylosuccinate synthetase isozyme 1
P28653	PGS1_MOUSE	Bgn	-0.2169	0.349863	Biglycan
P28654	PGS2_MOUSE	Dcn	0.3123	0.161652	Decorin
P32848	PRVA_MOUSE	Pvalb	0.0602	0.886776	Parvalbumin alpha
P35486	ODPA_MOUSE	Pdha1	0.276	0.0152799	Pyruvate dehydrogenase E1 component subunit alpha, somatic form, mitochondrial
P35980	RL18_MOUSE	Rpl18	-0.664	0.00439404	60S ribosomal protein L18
P38647	GRP75_MOUSE	Hspa9	0.7155	0.000138255	Stress-70 protein, mitochondrial
P41105	RL28_MOUSE	Rpl28	-0.5547	0.547112	60S ribosomal protein L28
P42125	ECI1_MOUSE	Eci1	2.016	0.217444	Enoyl-CoA delta isomerase 1, mitochondrial
P45376	ALDR_MOUSE	Akr1b1	-0.1051	0.755592	Aldo-keto reductase family 1 member B1
P45952	ACADM_MOUSE	Acadm	0.334	0.379721	Medium-chain specific acyl-CoA dehydrogenase, mitochondrial
P47757	CAPZB_MOUSE	Capzb	0.2762	0.0570523	F-actin-capping protein subunit beta
P47911	RL6_MOUSE	Rpl6	-0.9879	0.000207692	60S ribosomal protein L6
P47934	CACP_MOUSE	Crat	-0.1399	0.705304	Carnitine O-acetyltransferase
P48678	LMNA_MOUSE	Lmna	0.4088	0.0270998	Prelamin-A/C
P48962	ADT1_MOUSE	Slc25a4	-0.3613	0.0517267	ADP/ATP translocase 1
P49813	TMOD1_MOUSE	Tmod1	0.5504	0.219288	Tropomodulin-1
P50462	CSRP3_MOUSE	Csrp3	1.3543	0.390991	Cysteine and glycine-rich protein 3
P50544	ACADV_MOUSE	Acadvl	0.3133	0.0315485	Very long-chain specific acyl-CoA dehydrogenase, mitochondrial
P50608	FMOD_MOUSE	Fmod	0.5165	0.0296102	Fibromodulin
P51174	ACADL_MOUSE	Acadl	-0.1009	0.538788	Long-chain specific acyl-CoA dehydrogenase, mitochondrial
P51410	RL9_MOUSE	Rpl9	-1.2461	0.00263785	60S ribosomal protein L9
P51885	LUM_MOUSE	Lum	0.5115	0.0117052	Lumican
P52825	CPT2_MOUSE	Cpt2	0.3016	0.23509	Carnitine O-palmitoyltransferase 2, mitochondrial
P53026	RL10A_MOUSE	Rpl10a	-0.818	0.0385666	60S ribosomal protein L10a
P56135	ATPK_MOUSE	Atp5mf	-0.1444	0.490501	ATP synthase subunit f, mitochondrial
P56392	CX7A1_MOUSE	Cox7a1	-0.0075	0.987574	Cytochrome c oxidase subunit 7A1, mitochondrial
P56480	ATPB_MOUSE	Atp5f1b	0.3048	0.053224	ATP synthase subunit beta, mitochondrial
P57780	ACTN4_MOUSE	Actn4	0.0632	0.711029	Alpha-actinin-4
P59017	B2L13_MOUSE	Bcl2l13	-0.3375	0.493993	Bcl-2-like protein 13
P61255	RL26_MOUSE	Rpl26	-0.7927	0.000147405	60S ribosomal protein L26
P61358	RL27_MOUSE	Rpl27	-1.232	1.80999e-05	60S ribosomal protein L27
P61979	HNRPK_MOUSE	Hnrnpk	-0.6497	0.060148	Heterogeneous nuclear ribonucleoprotein K
P62082	RS7_MOUSE	Rps7	-0.4669	0.342544	40S ribosomal protein S7
P62242	RS8_MOUSE	Rps8	-1.0287	0.00011759	40S ribosomal protein S8
P62264	RS14_MOUSE	Rps14	-0.55	2.76119e-05	40S ribosomal protein S14
P62270	RS18_MOUSE	Rps18	-0.3545	0.337881	40S ribosomal protein S18
P62281	RS11_MOUSE	Rps11	-0.9483	0.00197146	40S ribosomal protein S11
P62301	RS13_MOUSE	Rps13	-1.1393	0.10038	40S ribosomal protein S13
P62702	RS4X_MOUSE	Rps4x	-1.1333	0.00466393	40S ribosomal protein S4, X isoform
P62717	RL18A_MOUSE	Rpl18a	0.7459	0.607933	60S ribosomal protein L18a
P62751	RL23A_MOUSE	Rpl23a	-0.5993	0.0468476	60S ribosomal protein L23a
P62754	RS6_MOUSE	Rps6	-1.245	0.000978484	40S ribosomal protein S6
P62806	H4_MOUSE	H4c1	0.1724	0.575479	Histone H4
P62843	RS15_MOUSE	Rps15	-1.5063	0.000288505	40S ribosomal protein S15
P62852	RS25_MOUSE	Rps25	-0.3014	0.201261	40S ribosomal protein S25
P62900	RL31_MOUSE	Rpl31	-0.8571	0.271684	60S ribosomal protein L31
P62908	RS3_MOUSE	Rps3	-0.3522	0.677784	40S ribosomal protein S3
P62918	RL8_MOUSE	Rpl8	-0.8663	0.00531528	60S ribosomal protein L8
P63038	CH60_MOUSE	Hspd1	-0.1728	0.144162	60 kDa heat shock protein, mitochondrial
P63325	RS10_MOUSE	Rps10	-0.4241	0.0302571	40S ribosomal protein S10
P67778	PHB_MOUSE	Phb	0.6859	0.0137069	Prohibitin
P67984	RL22_MOUSE	Rpl22	-0.6636	0.000217907	60S ribosomal protein L22
P68040	RACK1_MOUSE	Rack1	-1.0576	0.173077	Receptor of activated protein C kinase 1
P70296	PEBP1_MOUSE	Pebp1	-0.3055	0.386377	Phosphatidylethanolamine-binding protein 1
P70402	MYBPH_MOUSE	Mybph	0.3196	0.000404323	Myosin-binding protein H
P82198	BGH3_MOUSE	Tgfbi	1.0116	0.0147987	Transforming growth factor-beta-induced protein ig-h3
P82348	SGCG_MOUSE	Sgcg	-0.9004	0.152836	Gamma-sarcoglycan
P82350	SGCA_MOUSE	Sgca	0.583	0.00759664	Alpha-sarcoglycan
P83882	RL36A_MOUSE	Rpl36a	0.7833	0.662421	60S ribosomal protein L36a
P84099	RL19_MOUSE	Rpl19	-0.6184	0.000249976	60S ribosomal protein L19
P97351	RS3A_MOUSE	Rps3a	-0.1965	0.762548	40S ribosomal protein S3a
P97443	SMYD1_MOUSE	Smyd1	0.305	0.214494	Histone-lysine N-methyltransferase Smyd1
P97447	FHL1_MOUSE	Fhl1	-0.0886	0.702985	Four and a half LIM domains protein 1
P97461	RS5_MOUSE	Rps5	0.2139	0.378698	40S ribosomal protein S5
P97807	FUMH_MOUSE	Fh	-0.2983	0.359494	Fumarate hydratase, mitochondrial
P97927	LAMA4_MOUSE	Lama4	2.5167	0.231284	Laminin subunit alpha-4
Q01149	CO1A2_MOUSE	Col1a2	-0.8042	0.0789783	Collagen alpha-2(I) chain
Q01853	TERA_MOUSE	Vcp	0.0866	0.456908	Transitional endoplasmic reticulum ATPase
Q02013	AQP1_MOUSE	Aqp1	-0.1858	0.18648	Aquaporin-1
Q02053	UBA1_MOUSE	Uba1	-2.7013	0.0215088	Ubiquitin-like modifier-activating enzyme 1
Q03265	ATPA_MOUSE	Atp5f1a	0.2594	0.0349305	ATP synthase subunit alpha, mitochondrial
Q04857	CO6A1_MOUSE	Col6a1	0.4058	0.0646278	Collagen alpha-1(VI) chain
Q05793	PGBM_MOUSE	Hspg2	-0.4829	0.00329882	Basement membrane-specific heparan sulfate proteoglycan core protein
Q05920	PYC_MOUSE	Pc	2.0903	0.0264507	Pyruvate carboxylase, mitochondrial
Q08857	CD36_MOUSE	Cd36	1.6672	0.302535	Platelet glycoprotein 4
Q1XH17	TRI72_MOUSE	Trim72	0.3537	0.0287437	Tripartite motif-containing protein 72
Q3MI48	JSPR1_MOUSE	Jsrp1	0.2532	0.26478	Junctional sarcoplasmic reticulum protein 1
Q3TJD7	PDLI7_MOUSE	Pdlim7	0.287	0.259323	PDZ and LIM domain protein 7
Q3TMP8	TM38A_MOUSE	Tmem38a	-0.8808	0.00574238	Trimeric intracellular cation channel type A
Q3TVI8	PBIP1_MOUSE	Pbxip1	0.2787	0.130592	Pre-B-cell leukemia transcription factor-interacting protein 1
Q3U962	CO5A2_MOUSE	Col5a2	-0.5112	0.0792809	Collagen alpha-2(V) chain
Q3UIU2	NDUB6_MOUSE	Ndufb6	0.0159	0.958872	NADH dehydrogenase [ubiquinone] 1 beta subcomplex subunit 6
Q5EBG6	HSPB6_MOUSE	Hspb6	0.7989	0.0240215	Heat shock protein beta-6
Q5U458	DJC11_MOUSE	Dnajc11	-0.3164	0.769431	DnaJ homolog subfamily C member 11
Q5XKE0	MYPC2_MOUSE	Mybpc2	0.1159	0.323116	Myosin-binding protein C, fast-type
Q60597	ODO1_MOUSE	Ogdh	0.0242	0.83608	2-oxoglutarate dehydrogenase, mitochondrial
Q60847	COCA1_MOUSE	Col12a1	0.1023	0.574277	Collagen alpha-1(XII) chain
Q60930	VDAC2_MOUSE	Vdac2	0.1381	0.354274	Voltage-dependent anion-selective channel protein 2
Q60932	VDAC1_MOUSE	Vdac1	0.3329	0.0311992	Voltage-dependent anion-selective channel protein 1
Q60936	COQ8A_MOUSE	Coq8a	0.5029	0.0148804	Atypical kinase COQ8A, mitochondrial
Q61234	SNTA1_MOUSE	Snta1	0.7006	0.0318689	Alpha-1-syntrophin
Q61425	HCDH_MOUSE	Hadh	-1.1196	0.485835	Hydroxyacyl-coenzyme A dehydrogenase, mitochondrial
Q61598	GDIB_MOUSE	Gdi2	-0.5034	0.240066	Rab GDP dissociation inhibitor beta
Q61704	ITIH3_MOUSE	Itih3	-1.5978	0.00891511	Inter-alpha-trypsin inhibitor heavy chain H3
Q61941	NNTM_MOUSE	Nnt	0.2824	0.302081	NAD(P) transhydrogenase, mitochondrial
Q62000	MIME_MOUSE	Ogn	0.2538	0.217816	Mimecan
Q62009	POSTN_MOUSE	Postn	-0.2217	0.47514	Periostin
Q62234	MYOM1_MOUSE	Myom1	0.2998	0.0399382	Myomesin-1
Q62261	SPTB2_MOUSE	Sptbn1	0.3687	0.439418	Spectrin beta chain, non-erythrocytic 1
Q62425	NDUA4_MOUSE	Ndufa4	0.6709	0.0281122	Cytochrome c oxidase subunit NDUFA4
Q64521	GPDM_MOUSE	Gpd2	0.2409	0.308232	Glycerol-3-phosphate dehydrogenase, mitochondrial
Q64727	VINC_MOUSE	Vcl	0.0845	0.728105	Vinculin
Q66K08	CILP1_MOUSE	Cilp	-0.5508	0.0385338	Cartilage intermediate layer protein 1
Q68FD5	CLH1_MOUSE	Cltc	0.2678	0.13222	Clathrin heavy chain 1
Q6P8J7	KCRS_MOUSE	Ckmt2	0.2184	0.272048	Creatine kinase S-type, mitochondrial
Q6ZQ73	CAND2_MOUSE	Cand2	2.323	0.0551715	Cullin-associated NEDD8-dissociated protein 2
Q6ZWN5	RS9_MOUSE	Rps9	-1.4677	0.00434982	40S ribosomal protein S9
Q70IV5	SYNEM_MOUSE	Synm	0.3588	0.05173	Synemin
Q791V5	MTCH2_MOUSE	Mtch2	-0.3548	0.189902	Mitochondrial carrier homolog 2
Q7TMF3	NDUAC_MOUSE	Ndufa12	0.3208	0.258756	NADH dehydrogenase [ubiquinone] 1 alpha subcomplex subunit 12
Q7TPR4	ACTN1_MOUSE	Actn1	0.9892	0.093847	Alpha-actinin-1
Q7TQ48	SRCA_MOUSE	Srl	0.2489	0.0261589	Sarcalumenin
Q7TSH2	KPBB_MOUSE	Phkb	-0.529	0.0420644	Phosphorylase b kinase regulatory subunit beta
Q80YX1	TENA_MOUSE	Tnc	1.0608	0.159705	Tenascin
Q8BFR5	EFTU_MOUSE	Tufm	0.115	0.477209	Elongation factor Tu, mitochondrial
Q8BK84	DUS29_MOUSE	Dusp29	-0.9866	0.266632	Dual specificity phosphatase 29
Q8BMF3	MAON_MOUSE	Me3	-1.726	0.0911576	NADP-dependent malic enzyme, mitochondrial
Q8BMF4	ODP2_MOUSE	Dlat	0.2558	0.0261029	Dihydrolipoyllysine-residue acetyltransferase component of pyruvate dehydrogenase complex, mitochondrial
Q8BP67	RL24_MOUSE	Rpl24	-0.578	0.000373572	60S ribosomal protein L24
Q8BRK9	MA2A2_MOUSE	Man2a2	-1.1616	0.0220184	Alpha-mannosidase 2x
Q8BWB1	SYP2L_MOUSE	Synpo2l	0.2879	0.00822419	Synaptopodin 2-like protein
Q8BWT1	THIM_MOUSE	Acaa2	0.5715	0.0465326	3-ketoacyl-CoA thiolase, mitochondrial
Q8BZF8	PGM5_MOUSE	Pgm5	-0.0481	0.917452	Phosphoglucomutase-like protein 5
Q8C494	PRR33_MOUSE	Prr33	-0.2275	0.288945	Proline-rich protein 33
Q8C6K9	CO6A6_MOUSE	Col6a6	1.3441	0.186979	Collagen alpha-6(VI) chain
Q8CAQ8	MIC60_MOUSE	Immt	0.4377	2.04787e-05	MIC
Q8CCK0	H2AW_MOUSE	Macroh2a2	0.6678	0.463857	Core histone macro-H2A.2
Q8CHS7	DRS7C_MOUSE	Dhrs7c	-0.203	0.486375	Dehydrogenase/reductase SDR family member 7C
Q8CI51	PDLI5_MOUSE	Pdlim5	-0.1596	0.0474012	PDZ and LIM domain protein 5
Q8CI94	PYGB_MOUSE	Pygb	-0.4665	0.16279	Glycogen phosphorylase, brain form
Q8K1Z0	COQ9_MOUSE	Coq9	0.1112	0.576373	Ubiquinone biosynthesis protein COQ9, mitochondrial
Q8K2B3	SDHA_MOUSE	Sdha	0.4673	0.00967004	Succinate dehydrogenase [ubiquinone] flavoprotein subunit, mitochondrial
Q8K3J1	NDUS8_MOUSE	Ndufs8	1.2606	0.0012572	NADH dehydrogenase [ubiquinone] iron-sulfur protein 8, mitochondrial
Q8QZT1	THIL_MOUSE	Acat1	0.3679	0.0440673	Acetyl-CoA acetyltransferase, mitochondrial
Q8R127	SCPDL_MOUSE	Sccpdh	-0.248	0.678953	Saccharopine dehydrogenase-like oxidoreductase
Q8R4E4	MYOZ3_MOUSE	Myoz3	0.1505	0.198139	Myozenin-3
Q8VCM7	FIBG_MOUSE	Fgg	4.471	0.00130704	Fibrinogen gamma chain
Q8VDM4	PSMD2_MOUSE	Psmd2	0.5505	0.190438	26S proteasome non-ATPase regulatory subunit 2
Q8VEM8	MPCP_MOUSE	Slc25a3	-0.6785	0.00925766	Phosphate carrier protein, mitochondrial
Q91V61	SFXN3_MOUSE	Sfxn3	2.579	0.221174	Sideroflexin-3
Q91V79	FITM1_MOUSE	Fitm1	-0.6904	0.0270972	Fat storage-inducing transmembrane protein 1
Q91VD9	NDUS1_MOUSE	Ndufs1	0.484	0.00175971	NADH-ubiquinone oxidoreductase 75 kDa subunit, mitochondrial
Q91VR2	ATPG_MOUSE	Atp5f1c	0.0493	0.730795	ATP synthase subunit gamma, mitochondrial
Q91WD5	NDUS2_MOUSE	Ndufs2	0.706	0.00167045	NADH dehydrogenase [ubiquinone] iron-sulfur protein 2, mitochondrial
Q91WS0	CISD1_MOUSE	Cisd1	0.806	0.368301	CDGSH iron-sulfur domain-containing protein 1
Q91X72	HEMO_MOUSE	Hpx	2.9286	0.011132	Hemopexin
Q91YE8	SYNP2_MOUSE	Synpo2	0.3406	0.0366303	Synaptopodin-2
Q91YQ5	RPN1_MOUSE	Rpn1	-0.0359	0.958129	Dolichyl-diphosphooligosaccharide--protein glycosyltransferase subunit 1
Q91YT0	NDUV1_MOUSE	Ndufv1	0.5822	0.000330085	NADH dehydrogenase [ubiquinone] flavoprotein 1, mitochondrial
Q91ZJ5	UGPA_MOUSE	Ugp2	0.1141	0.684972	UTP--glucose-1-phosphate uridylyltransferase
Q99JB8	PACN3_MOUSE	Pacsin3	0.4442	0.0460617	Protein kinase C and casein kinase II substrate protein 3
Q99JY0	ECHB_MOUSE	Hadhb	0.356	0.0170445	Trifunctional enzyme subunit beta, mitochondrial
Q99KI0	ACON_MOUSE	Aco2	-0.2252	0.192512	Aconitate hydratase, mitochondrial
Q99LC3	NDUAA_MOUSE	Ndufa10	0.4863	0.00336888	NADH dehydrogenase [ubiquinone] 1 alpha subcomplex subunit 10, mitochondrial
Q99LC5	ETFA_MOUSE	Etfa	-0.7037	0.01289	Electron transfer flavoprotein subunit alpha, mitochondrial
Q99LX0	PARK7_MOUSE	Park7	1.0401	0.0844645	Parkinson disease protein 7 homolog
Q99M87	DNJA3_MOUSE	Dnaja3	-1.0043	0.0361266	DnaJ homolog subfamily A member 3, mitochondrial
Q99MQ4	ASPN_MOUSE	Aspn	0.2993	0.182029	Asporin
Q99P72	RTN4_MOUSE	Rtn4	-0.7172	0.012437	Reticulon-4
Q9CPQ1	COX6C_MOUSE	Cox6c	-0.3931	0.0556429	Cytochrome c oxidase subunit 6C
Q9CPQ8	ATP5L_MOUSE	Atp5mg	-0.5384	0.0110424	ATP synthase subunit g, mitochondrial
Q9CPR4	RL17_MOUSE	Rpl17	-1.4421	2.74616e-05	60S ribosomal protein L17
Q9CPU4	MGST3_MOUSE	Mgst3	-0.386	0.186706	Microsomal glutathione S-transferase 3
Q9CQ54	NDUC2_MOUSE	Ndufc2	-0.8027	0.333028	NADH dehydrogenase [ubiquinone] 1 subunit C2
Q9CQ62	DECR_MOUSE	Decr1	0.3472	0.0611763	2,4-dienoyl-CoA reductase [(3E)-enoyl-CoA-producing], mitochondrial
Q9CQ69	QCR8_MOUSE	Uqcrq	1.0801	0.00209368	Cytochrome b-c1 complex subunit 8
Q9CQC7	NDUB4_MOUSE	Ndufb4	1.0035	4.81815e-05	NADH dehydrogenase [ubiquinone] 1 beta subcomplex subunit 4
Q9CQH3	NDUB5_MOUSE	Ndufb5	-1.2689	0.0200837	NADH dehydrogenase [ubiquinone] 1 beta subcomplex subunit 5, mitochondrial
Q9CQJ8	NDUB9_MOUSE	Ndufb9	1.5137	0.0090611	NADH dehydrogenase [ubiquinone] 1 beta subcomplex subunit 9
Q9CQQ7	AT5F1_MOUSE	Atp5pb	-0.1497	0.324937	ATP synthase F(0) complex subunit B1, mitochondrial
Q9CQZ5	NDUA6_MOUSE	Ndufa6	1.0121	0.00231549	NADH dehydrogenase [ubiquinone] 1 alpha subcomplex subunit 6
Q9CR57	RL14_MOUSE	Rpl14	-1.0876	0.000102508	60S ribosomal protein L14
Q9CR62	M2OM_MOUSE	Slc25a11	-0.5521	0.00957671	Mitochondrial 2-oxoglutarate/malate carrier protein
Q9CR68	UCRI_MOUSE	Uqcrfs1	0.3777	0.0082625	Cytochrome b-c1 complex subunit Rieske, mitochondrial
Q9CRB9	MIC19_MOUSE	Chchd3	0.7809	0.000787554	MIC
Q9CY27	TECR_MOUSE	Tecr	-0.939	0.00194958	Very-long-chain enoyl-CoA reductase
Q9CY58	PAIRB_MOUSE	Serbp1	-1.471	0.167738	Plasminogen activator inhibitor 1 RNA-binding protein
Q9CYT6	CAP2_MOUSE	Cap2	2.05	0.154101	Adenylyl cyclase-associated protein 2
Q9CZB0	C560_MOUSE	Sdhc	-0.0877	0.904684	Succinate dehydrogenase cytochrome b560 subunit, mitochondrial
Q9CZM2	RL15_MOUSE	Rpl15	-1.0012	4.94161e-05	60S ribosomal protein L15
Q9CZX8	RS19_MOUSE	Rps19	-0.222	0.286018	40S ribosomal protein S19
Q9D023	MPC2_MOUSE	Mpc2	-3.2658	0.082324	Mitochondrial pyruvate carrier 2
Q9D051	ODPB_MOUSE	Pdhb	0.1509	0.356751	Pyruvate dehydrogenase E1 component subunit beta, mitochondrial
Q9D0F9	PGM1_MOUSE	Pgm1	-0.3639	0.176964	Phosphoglucomutase-1
Q9D1G3	HHATL_MOUSE	Hhatl	-0.5912	0.00958748	Protein-cysteine N-palmitoyltransferase HHAT-like protein
Q9D1R9	RL34_MOUSE	Rpl34	-0.8792	0.000556883	60S ribosomal protein L34
Q9D2G2	ODO2_MOUSE	Dlst	0.2044	0.156111	Dihydrolipoyllysine-residue succinyltransferase component of 2-oxoglutarate dehydrogenase complex, mitochondrial
Q9D3D9	ATPD_MOUSE	Atp5f1d	0.6213	1.91822e-05	ATP synthase subunit delta, mitochondrial
Q9D6J5	NDUB8_MOUSE	Ndufb8	0.0034	0.977074	NADH dehydrogenase [ubiquinone] 1 beta subcomplex subunit 8, mitochondrial
Q9D6J6	NDUV2_MOUSE	Ndufv2	0.6739	0.000169186	NADH dehydrogenase [ubiquinone] flavoprotein 2, mitochondrial
Q9D6R2	IDH3A_MOUSE	Idh3a	0.0038	0.987159	Isocitrate dehydrogenase [NAD] subunit alpha, mitochondrial
Q9D6U8	F162A_MOUSE	Fam162a	1.1096	0.252328	Protein FAM162A
Q9D783	KLH40_MOUSE	Klhl40	0.7259	0.00887811	Kelch-like protein 40
Q9D855	QCR7_MOUSE	Uqcrb	1.847	0.0010991	Cytochrome b-c1 complex subunit 7
Q9D8E6	RL4_MOUSE	Rpl4	-0.8278	0.000750227	60S ribosomal protein L4
Q9D8N0	EF1G_MOUSE	Eef1g	-0.4877	0.0490296	Elongation factor 1-gamma
Q9DB20	ATPO_MOUSE	Atp5po	0.2974	0.0888374	ATP synthase subunit O, mitochondrial
Q9DB73	NB5R1_MOUSE	Cyb5r1	-0.0638	0.631054	NADH-cytochrome b5 reductase 1
Q9DB77	QCR2_MOUSE	Uqcrc2	0.3546	0.00635617	Cytochrome b-c1 complex subunit 2, mitochondrial
Q9DBG6	RPN2_MOUSE	Rpn2	-0.9797	0.000988456	Dolichyl-diphosphooligosaccharide--protein glycosyltransferase subunit 2
Q9DC69	NDUA9_MOUSE	Ndufa9	-0.2714	0.0381783	NADH dehydrogenase [ubiquinone] 1 alpha subcomplex subunit 9, mitochondrial
Q9DCJ5	NDUA8_MOUSE	Ndufa8	0.7974	0.00175628	NADH dehydrogenase [ubiquinone] 1 alpha subcomplex subunit 8
Q9DCN2	NB5R3_MOUSE	Cyb5r3	-0.3306	0.131741	NADH-cytochrome b5 reductase 3
Q9DCS9	NDUBA_MOUSE	Ndufb10	1.2175	0.0618112	NADH dehydrogenase [ubiquinone] 1 beta subcomplex subunit 10
Q9DCT2	NDUS3_MOUSE	Ndufs3	0.7578	0.000617276	NADH dehydrogenase [ubiquinone] iron-sulfur protein 3, mitochondrial
Q9DCW4	ETFB_MOUSE	Etfb	0.0846	0.708642	Electron transfer flavoprotein subunit beta
Q9DCX2	ATP5H_MOUSE	Atp5pd	0.827	0.0130701	ATP synthase subunit d, mitochondrial
Q9DCZ4	MIC26_MOUSE	Apoo	-0.0777	0.733558	MIC
Q9EP69	SAC1_MOUSE	Sacm1l	-1.7136	0.206866	Phosphatidylinositol-3-phosphatase SAC1
Q9EQ20	MMSA_MOUSE	Aldh6a1	-0.5578	0.376832	Methylmalonate-semialdehyde dehydrogenase [acylating], mitochondrial
Q9ERS2	NDUAD_MOUSE	Ndufa13	-0.2273	0.42846	NADH dehydrogenase [ubiquinone] 1 alpha subcomplex subunit 13
Q9ET78	JPH2_MOUSE	Jph2	-0.3291	0.0445222	Junctophilin-2
Q9ET80	JPH1_MOUSE	Jph1	-0.2569	0.128773	Junctophilin-1
Q9JJW5	MYOZ2_MOUSE	Myoz2	0.8695	0.0156878	Myozenin-2
Q9JK37	MYOZ1_MOUSE	Myoz1	-0.012	0.906246	Myozenin-1
Q9JK53	PRELP_MOUSE	Prelp	0.3429	0.338433	Prolargin
Q9JKS4	LDB3_MOUSE	Ldb3	0.317	0.0376533	LIM domain-binding protein 3
Q9JLH8	TMOD4_MOUSE	Tmod4	0.2388	0.185517	Tropomodulin-4
Q9JMH9	MY18A_MOUSE	Myo18a	1.6681	0.0771855	Unconventional myosin-XVIIIa
Q9QY76	VAPB_MOUSE	Vapb	-0.7258	0.175593	Vesicle-associated membrane protein-associated protein B
Q9QYG0	NDRG2_MOUSE	Ndrg2	0.036	0.797356	Protein NDRG2
Q9QZ47	TNNT3_MOUSE	Tnnt3	-0.5898	0.00612397	Troponin T, fast skeletal muscle
Q9QZQ8	H2AY_MOUSE	Macroh2a1	0.04	0.94761	Core histone macro-H2A.1
Q9QZZ6	DERM_MOUSE	Dpt	0.1312	0.517115	Dermatopontin
Q9R059	FHL3_MOUSE	Fhl3	0.5268	0.0190068	Four and a half LIM domains protein 3
Q9R0G6	COMP_MOUSE	Comp	0.3634	0.389422	Cartilage oligomeric matrix protein
Q9R0P3	ESTD_MOUSE	Esd	0.7056	0.0474773	S-formylglutathione hydrolase
Q9R0Y5	KAD1_MOUSE	Ak1	-0.2898	0.266072	Adenylate kinase isoenzyme 1
Q9WTR5	CAD13_MOUSE	Cdh13	0.1216	0.648065	Cadherin-13
Q9WUM5	SUCA_MOUSE	Suclg1	-1.7136	8.44226e-05	Succinate--CoA ligase [ADP/GDP-forming] subunit alpha, mitochondrial
Q9WUZ5	TNNI1_MOUSE	Tnni1	0.3993	0.00953518	Troponin I, slow skeletal muscle
Q9WUZ7	SH3BG_MOUSE	Sh3bgr	-0.4668	0.00733776	SH3 domain-binding glutamic acid-rich protein
Q9WV06	ANKR2_MOUSE	Ankrd2	1.5712	0.0331733	Ankyrin repeat domain-containing protein 2
Q9WV55	VAPA_MOUSE	Vapa	-0.0736	0.89029	Vesicle-associated membrane protein-associated protein A
Q9Z0X1	AIFM1_MOUSE	Aifm1	0.55	0.200438	Apoptosis-inducing factor 1, mitochondrial
Q9Z1E4	GYS1_MOUSE	Gys1	-0.1578	0.411997	Glycogen [starch] synthase, muscle
Q9Z1T2	TSP4_MOUSE	Thbs4	0.279	0.573897	Thrombospondin-4
Q9Z2I9	SUCB1_MOUSE	Sucla2	-0.2664	0.162243	Succinate--CoA ligase [ADP-forming] subunit beta, mitochondrial
A2AAJ9	OBSCN_MOUSE	Obscn	0.6121	0.00035765	Obscurin
A2ASS6	TITIN_MOUSE	Ttn	0.1784	0.000480576	Titin
Q9JHU4	DYHC1_MOUSE	Dync1h1	0.4438	0.43922	Cytoplasmic dynein 1 heavy chain 1
A2AUC9	KLH41_MOUSE	Klhl41	-0.251	0.296602	Kelch-like protein 41
A2AGL3	RYR3_MOUSE	Ryr3	-1.9578	0.0312428	Ryanodine receptor 3
E9PZQ0	RYR1_MOUSE	Ryr1	-0.4911	0.0257542	Ryanodine receptor 1
O08528	HXK2_MOUSE	Hk2	-0.6753	0.09761	Hexokinase-2
O08532	CA2D1_MOUSE	Cacna2d1	0.369	0.0735088	Voltage-dependent calcium channel subunit alpha-2/delta-1
O08539	BIN1_MOUSE	Bin1	-0.6512	0.000203623	Myc box-dependent-interacting protein 1
O88346	TNNT1_MOUSE	Tnnt1	0.4521	0.49079	Troponin T, slow skeletal muscle
P01942	HBA_MOUSE	Hba	0.3512	0.0892798	Hemoglobin subunit alpha
P02088	HBB1_MOUSE	Hbb-b1	0.2878	0.0912014	Hemoglobin subunit beta-1
P02089	HBB2_MOUSE	Hbb-b2	0.396	0.0104319	Hemoglobin subunit beta-2
P02468	LAMC1_MOUSE	Lamc1	0.1869	0.390072	Laminin subunit gamma-1
P04247	MYG_MOUSE	Mb	0.8004	0.110987	Myoglobin
P05977	MYL1_MOUSE	Myl1	0.9223	0.0107245	Myosin light chain 1/3, skeletal muscle isoform
P09542	MYL3_MOUSE	Myl3	1.1973	0.000354476	Myosin light chain 3
P06151	LDHA_MOUSE	Ldha	-0.3567	0.212286	L-lactate dehydrogenase A chain
P16125	LDHB_MOUSE	Ldhb	0.1366	0.787689	L-lactate dehydrogenase B chain
P06745	G6PI_MOUSE	Gpi	-0.6777	0.0152196	Glucose-6-phosphate isomerase
P07724	ALBU_MOUSE	Alb	-0.1329	0.729564	Albumin
P07759	SPA3K_MOUSE	Serpina3k	0.2417	0.594024	Serine protease inhibitor A3K
P08121	CO3A1_MOUSE	Col3a1	-1.1794	0.0920285	Collagen alpha-1(III) chain
P19246	NFH_MOUSE	Nefh	0.386	0.235059	Neurofilament heavy polypeptide
P08551	NFL_MOUSE	Nefl	0.1835	0.171306	Neurofilament light polypeptide
P08553	NFM_MOUSE	Nefm	0.5564	0.208048	Neurofilament medium polypeptide
P09411	PGK1_MOUSE	Pgk1	-0.1027	0.715021	Phosphoglycerate kinase 1
P10630	IF4A2_MOUSE	Eif4a2	0.0323	0.879952	Eukaryotic initiation factor 4A-II
P11404	FABPH_MOUSE	Fabp3	1.5187	0.254715	Fatty acid-binding protein, heart
P11499	HS90B_MOUSE	Hsp90ab1	-0.1804	0.141429	Heat shock protein HSP 90-beta
Q8K0Y2	KT33A_MOUSE	Krt33a	1.2022	0.0243058	Keratin, type I cuticular Ha3-I
P13707	GPDA_MOUSE	Gpd1	-0.0251	0.93956	Glycerol-3-phosphate dehydrogenase [NAD(+)], cytoplasmic
P14148	RL7_MOUSE	Rpl7	-0.9734	0.000399996	60S ribosomal protein L7
P14824	ANXA6_MOUSE	Anxa6	0.1367	0.562941	Annexin A6
P15864	H12_MOUSE	H1-2	0.2593	0.762963	Histone H1.2
P43274	H14_MOUSE	H1-4	0.1254	0.867284	Histone H1.4
P16858	G3P_MOUSE	Gapdh	-0.324	0.360232	Glyceraldehyde-3-phosphate dehydrogenase
P19253	RL13A_MOUSE	Rpl13a	-0.9158	0.0334701	60S ribosomal protein L13a
P20801	TNNC2_MOUSE	Tnnc2	0.9037	0.0539703	Troponin C, skeletal muscle
P21812	MCPT4_MOUSE	Mcpt4	0.2771	0.384818	Mast cell protease 4
P29391	FRIL1_MOUSE	Ftl1	1.7627	0.187428	Ferritin light chain 1
P20152	VIME_MOUSE	Vim	0.1483	0.311958	Vimentin
Q6IMF0	KRT87_MOUSE	Krt87	0.5806	0.311545	Keratin, type II cuticular 87
P31001	DESM_MOUSE	Des	0.4399	0.000549717	Desmin
P35700	PRDX1_MOUSE	Prdx1	-0.0207	0.916554	Peroxiredoxin-1
P41216	ACSL1_MOUSE	Acsl1	0.1174	0.417681	Long-chain-fatty-acid--CoA ligase 1
P45591	COF2_MOUSE	Cfl2	0.4289	0.178099	Cofilin-2
P47754	CAZA2_MOUSE	Capza2	0.3072	0.0313007	F-actin-capping protein subunit alpha-2
P47857	PFKAM_MOUSE	Pfkm	-0.3701	0.17841	ATP-dependent 6-phosphofructokinase, muscle type
P47963	RL13_MOUSE	Rpl13	-0.5616	0.00993845	60S ribosomal protein L13
P49817	CAV1_MOUSE	Cav1	-0.2074	0.483794	Caveolin-1
P51667	MLRV_MOUSE	Myl2	0.7101	0.0250495	Myosin regulatory light chain 2, ventricular/cardiac muscle isoform
P52480	KPYM_MOUSE	Pkm	-0.3776	0.19116	Pyruvate kinase PKM
P54071	IDHP_MOUSE	Idh2	0.2035	0.471496	Isocitrate dehydrogenase [NADP], mitochondrial
P58252	EF2_MOUSE	Eef2	-0.0906	0.629467	Elongation factor 2
P21107	TPM3_MOUSE	Tpm3	0.4176	0.060567	Tropomyosin alpha-3 chain
P58774	TPM2_MOUSE	Tpm2	0.7017	0.000145886	Tropomyosin beta chain
P58771	TPM1_MOUSE	Tpm1	0.2298	0.14112	Tropomyosin alpha-1 chain
P61027	RAB10_MOUSE	Rab10	-0.0878	0.40014	Ras-related protein Rab-10
P62259	1433E_MOUSE	Ywhae	0.9305	0.0369129	14-3-3 protein epsilon
P61982	1433G_MOUSE	Ywhag	0.4373	0.00567585	14-3-3 protein gamma
P10126	EF1A1_MOUSE	Eef1a1	-1.2389	0.536577	Elongation factor 1-alpha 1
P62631	EF1A2_MOUSE	Eef1a2	-0.4176	0.000372268	Elongation factor 1-alpha 2
P62897	CYC_MOUSE	Cycs	0.3134	0.0299584	Cytochrome c, somatic
P20029	BIP_MOUSE	Hspa5	0.1144	0.664939	Endoplasmic reticulum chaperone BiP
P63017	HSP7C_MOUSE	Hspa8	0.0746	0.525239	Heat shock cognate 71 kDa protein
P63242	IF5A1_MOUSE	Eif5a	-0.3522	0.623277	Eukaryotic translation initiation factor 5A-1
P63260	ACTG_MOUSE	Actg1	0.6783	0.00466215	Actin, cytoplasmic 2
P63268	ACTH_MOUSE	Actg2	-0.2077	0.397542	Actin, gamma-enteric smooth muscle
P68134	ACTS_MOUSE	Acta1	0.1844	0.0806957	Actin, alpha skeletal muscle
P68368	TBA4A_MOUSE	Tuba4a	-0.1093	0.491972	Tubulin alpha-4A chain
P68372	TBB4B_MOUSE	Tubb4b	0.0122	0.924703	Tubulin beta-4B chain
Q922F4	TBB6_MOUSE	Tubb6	1.0011	0.370849	Tubulin beta-6 chain
P70404	IDHG1_MOUSE	Idh3g	-0.0914	0.636933	Isocitrate dehydrogenase [NAD] subunit gamma 1, mitochondrial
P70670	NACAM_MOUSE	Naca	-0.3051	0.0926977	Nascent polypeptide-associated complex subunit alpha, muscle-specific form
P97384	ANX11_MOUSE	Anxa11	0.753	0.125589	Annexin A11
P97457	MLRS_MOUSE	Mylpf	0.3568	0.0704169	Myosin regulatory light chain 2, skeletal muscle isoform
Q00623	APOA1_MOUSE	Apoa1	0.2083	0.489283	Apolipoprotein A-I
Q01768	NDKB_MOUSE	Nme2	-0.0476	0.80457	Nucleoside diphosphate kinase B
Q02788	CO6A2_MOUSE	Col6a2	0.3741	0.0783581	Collagen alpha-2(VI) chain
Q02789	CAC1S_MOUSE	Cacna1s	-0.6212	0.0350022	Voltage-dependent L-type calcium channel subunit alpha-1S
Q3V1D3	AMPD1_MOUSE	Ampd1	0.0429	0.815918	AMP deaminase 1
Q5SX40	MYH1_MOUSE	Myh1	0.0818	0.58355	Myosin-1
Q5SX39	MYH4_MOUSE	Myh4	0.1565	0.224304	Myosin-4
P13542	MYH8_MOUSE	Myh8	0.402	0.000648623	Myosin-8
Q9WTI7	MYO1C_MOUSE	Myo1c	-0.3991	0.382407	Unconventional myosin-Ic
Q8VDD5	MYH9_MOUSE	Myh9	-0.267	0.663167	Myosin-9
Q02566	MYH6_MOUSE	Myh6	-0.487	0.438199	Myosin-6
P13541	MYH3_MOUSE	Myh3	0.1871	0.195818	Myosin-3
Q91Z83	MYH7_MOUSE	Myh7	0.109	0.36784	Myosin-7
O08638	MYH11_MOUSE	Myh11	-0.5836	0.195656	Myosin-11
Q60675	LAMA2_MOUSE	Lama2	0.1245	0.565528	Laminin subunit alpha-2
Q60931	VDAC3_MOUSE	Vdac3	-0.0792	0.352137	Voltage-dependent anion-selective channel protein 3
Q61001	LAMA5_MOUSE	Lama5	-0.4146	0.235113	Laminin subunit alpha-5
Q61292	LAMB2_MOUSE	Lamb2	0.0472	0.739443	Laminin subunit beta-2
Q61554	FBN1_MOUSE	Fbn1	-0.4966	0.234626	Fibrillin-1
Q61584	FXR1_MOUSE	Fxr1	0.567	0.087613	Fragile X mental retardation syndrome-related protein 1
Q62407	SPEG_MOUSE	Speg	0.802	7.19754e-05	Striated muscle-specific serine/threonine-protein kinase
Q6PIE5	AT1A2_MOUSE	Atp1a2	-0.5157	0.0121617	Sodium/potassium-transporting ATPase subunit alpha-2
Q8VDN2	AT1A1_MOUSE	Atp1a1	-0.622	0.0271905	Sodium/potassium-transporting ATPase subunit alpha-1
Q80XN0	BDH_MOUSE	Bdh1	0.0368	0.885829	D-beta-hydroxybutyrate dehydrogenase, mitochondrial
[truncated: 30 more rows]
