# Supplementary material for: Aged gastrocnemius muscle of mice positively responds to a late onset adapted physical training
Source: Front Cell Dev Biol. 2023 Nov 13;11:1273309. doi: 10.3389/fcell.2023.1273309 (PMC10679468; doi:10.3389/fcell.2023.1273309)
Supplement: Supplementary file 2 [file Table3.XLSX]

## Sheet: Table S3
Table S3. Label free quantification. Differential expressed proteins in each fraction are reported. Fold change (FC) between O-T and O-S.
PBS extract
Protein ID	Entry Name	Gene	log2 FC	p-value	Protein Description
O08600	NUCG_MOUSE	Endog	3.6191	0.0062263	Endonuclease G, mitochondrial
O08638	MYH11_MOUSE	Myh11	1.4835	0.000560096	Myosin-11
O35215	DOPD_MOUSE	Ddt	1.1265	0.0272491	D-dopachrome decarboxylase
O35459	ECH1_MOUSE	Ech1	0.734	0.010436	Delta(3,5)-Delta(2,4)-dienoyl-CoA isomerase, mitochondrial
O54950	AAKG1_MOUSE	Prkag1	0.6274	0.00120004	5'-AMP-activated protein kinase subunit gamma-1
O70571	PDK4_MOUSE	Pdk4	1.2734	0.00550421	[Pyruvate dehydrogenase (acetyl-transferring)] kinase isozyme 4, mitochondrial
O89086	RBM3_MOUSE	Rbm3	-0.8872	0.010621	RNA-binding protein 3
P01837	IGKC_MOUSE	Igkc	-0.9981	0.0220407	Immunoglobulin kappa constant
P19096	FAS_MOUSE	Fasn	-1.6907	0.0321973	Fatty acid synthase
P19221	THRB_MOUSE	F2	-2.4128	0.0416006	Prothrombin
P19536	COX5B_MOUSE	Cox5b	2.3257	0.0493001	Cytochrome c oxidase subunit 5B, mitochondrial
P19783	COX41_MOUSE	Cox4i1	1.8678	0.0245233	Cytochrome c oxidase subunit 4 isoform 1, mitochondrial
P23492	PNPH_MOUSE	Pnp	1.626	0.0217795	Purine nucleoside phosphorylase
P23953	EST1C_MOUSE	Ces1c	-0.701	0.0365877	Carboxylesterase 1C
P24369	PPIB_MOUSE	Ppib	-1.7244	0.0229009	Peptidyl-prolyl cis-trans isomerase B
P29391	FRIL1_MOUSE	Ftl1	0.7726	0.00811824	Ferritin light chain 1
P35235	PTN11_MOUSE	Ptpn11	-0.6055	0.0178798	Tyrosine-protein phosphatase non-receptor type 11
P35486	ODPA_MOUSE	Pdha1	0.5855	0.0369759	Pyruvate dehydrogenase E1 component subunit alpha, somatic form, mitochondrial
P38060	HMGCL_MOUSE	Hmgcl	0.7138	0.0243363	Hydroxymethylglutaryl-CoA lyase, mitochondrial
P46425	GSTP2_MOUSE	Gstp2	1.0425	0.0194295	Glutathione S-transferase P 2
P47809	MP2K4_MOUSE	Map2k4	1.5584	0.024008	Dual specificity mitogen-activated protein kinase kinase 4
P48962	ADT1_MOUSE	Slc25a4	0.7462	0.0494068	ADP/ATP translocase 1
P54071	IDHP_MOUSE	Idh2	0.5864	0.039623	Isocitrate dehydrogenase [NADP], mitochondrial
P61971	NTF2_MOUSE	Nutf2	-0.6857	0.0191501	Nuclear transport factor 2
P63028	TCTP_MOUSE	Tpt1	-0.6732	0.00388076	Translationally-controlled tumor protein
P63030	MPC1_MOUSE	Mpc1	2.1367	0.00216764	Mitochondrial pyruvate carrier 1
P70266	F261_MOUSE	Pfkfb1	0.9321	0.0310555	6-phosphofructo-2-kinase/fructose-2,6-bisphosphatase 1
P97298	PEDF_MOUSE	Serpinf1	-1.0622	0.0449485	Pigment epithelium-derived factor
P97315	CSRP1_MOUSE	Csrp1	-3.6139	0.0405577	Cysteine and glycine-rich protein 1
Q00519	XDH_MOUSE	Xdh	0.9769	0.0437614	Xanthine dehydrogenase/oxidase
Q07417	ACADS_MOUSE	Acads	0.6413	0.00177331	Short-chain specific acyl-CoA dehydrogenase, mitochondrial
Q2TPA8	HSDL2_MOUSE	Hsdl2	0.789	0.0236734	Hydroxysteroid dehydrogenase-like protein 2
Q5SX40	MYH1_MOUSE	Myh1	-1.313	0.0483183	Myosin-1
Q60597	ODO1_MOUSE	Ogdh	0.6324	0.00920238	2-oxoglutarate dehydrogenase, mitochondrial
Q60692	PSB6_MOUSE	Psmb6	0.8579	0.021144	Proteasome subunit beta type-6
Q60930	VDAC2_MOUSE	Vdac2	1.0105	0.0360356	Voltage-dependent anion-selective channel protein 2
Q60936	COQ8A_MOUSE	Coq8a	0.6528	0.000579108	Atypical kinase COQ8A, mitochondrial
Q61234	SNTA1_MOUSE	Snta1	0.6819	0.035116	Alpha-1-syntrophin
Q61768	KINH_MOUSE	Kif5b	0.964	0.0173936	Kinesin-1 heavy chain
Q62000	MIME_MOUSE	Ogn	-0.8572	0.0124492	Mimecan
Q62095	DDX3Y_MOUSE	Ddx3y	1.5597	0.0100503	ATP-dependent RNA helicase DDX3Y
Q62465	VAT1_MOUSE	Vat1	-0.8768	0.0168622	Synaptic vesicle membrane protein VAT-1 homolog
Q64433	CH10_MOUSE	Hspe1	0.5995	0.0434558	10 kDa heat shock protein, mitochondrial
Q64471	GSTT1_MOUSE	Gstt1	-2.132	0.0259864	Glutathione S-transferase theta-1
Q7TQ48	SRCA_MOUSE	Srl	1.0547	0.0167993	Sarcalumenin
Q8BH59	CMC1_MOUSE	Slc25a12	1.0001	0.0429742	Calcium-binding mitochondrial carrier protein Aralar1
Q8BKZ9	ODPX_MOUSE	Pdhx	0.7079	0.0157283	Pyruvate dehydrogenase protein X component, mitochondrial
Q8BMF4	ODP2_MOUSE	Dlat	0.6961	0.0251033	Dihydrolipoyllysine-residue acetyltransferase component of pyruvate dehydrogenase complex, mitochondrial
Q8BWT1	THIM_MOUSE	Acaa2	0.7704	0.00666093	3-ketoacyl-CoA thiolase, mitochondrial
Q8CGK3	LONM_MOUSE	Lonp1	1.1642	0.00427082	Lon protease homolog, mitochondrial
Q8CIB5	FERM2_MOUSE	Fermt2	0.6564	0.00349467	Fermitin family homolog 2
Q8R5C5	ACTY_MOUSE	Actr1b	-2.7504	0.0455279	Beta-centractin
Q91V92	ACLY_MOUSE	Acly	-1.6982	0.0145381	ATP-citrate synthase
Q91VD9	NDUS1_MOUSE	Ndufs1	0.664	0.0380935	NADH-ubiquinone oxidoreductase 75 kDa subunit, mitochondrial
Q99L47	F10A1_MOUSE	St13	1.4204	0.0386293	Hsc70-interacting protein
Q99LP6	GRPE1_MOUSE	Grpel1	0.722	0.048206	GrpE protein homolog 1, mitochondrial
Q9CQ69	QCR8_MOUSE	Uqcrq	0.8768	0.03893	Cytochrome b-c1 complex subunit 8
Q9CQN1	TRAP1_MOUSE	Trap1	0.6084	0.0163367	Heat shock protein 75 kDa, mitochondrial
Q9CR68	UCRI_MOUSE	Uqcrfs1	0.9336	0.0210614	Cytochrome b-c1 complex subunit Rieske, mitochondrial
Q9D2G2	ODO2_MOUSE	Dlst	0.7318	0.0178716	Dihydrolipoyllysine-residue succinyltransferase component of 2-oxoglutarate dehydrogenase complex, mitochondrial
Q9D3D9	ATPD_MOUSE	Atp5f1d	0.8788	0.0357706	ATP synthase subunit delta, mitochondrial
Q9D4H8	CUL2_MOUSE	Cul2	1.6049	0.0315895	Cullin-2
Q9D6R2	IDH3A_MOUSE	Idh3a	0.6551	0.011736	Isocitrate dehydrogenase [NAD] subunit alpha, mitochondrial
Q9D7G0	PRPS1_MOUSE	Prps1	-0.6148	0.035669	Ribose-phosphate pyrophosphokinase 1
Q9DC70	NDUS7_MOUSE	Ndufs7	0.8919	0.0104298	NADH dehydrogenase [ubiquinone] iron-sulfur protein 7, mitochondrial
Q9DCT2	NDUS3_MOUSE	Ndufs3	1.2293	0.0271058	NADH dehydrogenase [ubiquinone] iron-sulfur protein 3, mitochondrial
Q9R1P3	PSB2_MOUSE	Psmb2	0.8149	0.0166757	Proteasome subunit beta type-2
Q9WVQ5	MTNB_MOUSE	Apip	0.7432	0.0337644	Methylthioribulose-1-phosphate dehydratase
Urea/Thiourea extract
O09161	CASQ2_MOUSE	Casq2	-0.6857	0.0108016	Calsequestrin-2
O70571	PDK4_MOUSE	Pdk4	0.6462	0.0290562	[Pyruvate dehydrogenase (acetyl-transferring)] kinase isozyme 4, mitochondrial
P01837	IGKC_MOUSE	Igkc	-0.9257	0.0296022	Immunoglobulin kappa constant
P11087	CO1A1_MOUSE	Col1a1	-0.7198	0.041262	Collagen alpha-1(I) chain
P14131	RS16_MOUSE	Rps16	-0.6513	0.0334634	40S ribosomal protein S16
P23116	EIF3A_MOUSE	Eif3a	2.507	0.0359541	Eukaryotic translation initiation factor 3 subunit A
P35979	RL12_MOUSE	Rpl12	-1.039	0.0317619	60S ribosomal protein L12
P56135	ATPK_MOUSE	Atp5mf	0.6129	0.0386541	ATP synthase subunit f, mitochondrial
P62242	RS8_MOUSE	Rps8	-1.1226	0.000454772	40S ribosomal protein S8
P62264	RS14_MOUSE	Rps14	-0.5899	0.00336926	40S ribosomal protein S14
P80316	TCPE_MOUSE	Cct5	-1.0826	0.0361165	T-complex protein 1 subunit epsilon
Q01149	CO1A2_MOUSE	Col1a2	-0.8333	0.0254702	Collagen alpha-2(I) chain
Q02013	AQP1_MOUSE	Aqp1	0.864	0.00104317	Aquaporin-1
Q08642	PADI2_MOUSE	Padi2	-0.8826	3.28412e-05	Protein-arginine deiminase type-2
Q3UHU5	MTCL1_MOUSE	Mtcl1	0.9723	0.0148769	Microtubule cross-linking factor 1
Q60847	COCA1_MOUSE	Col12a1	-0.8735	0.0033913	Collagen alpha-1(XII) chain
Q61316	HSP74_MOUSE	Hspa4	1.9221	0.029559	Heat shock 70 kDa protein 4
Q7TMK9	HNRPQ_MOUSE	Syncrip	1.8541	0.0323845	Heterogeneous nuclear ribonucleoprotein Q
Q8CHP8	PGP_MOUSE	Pgp	-3.5641	0.0224623	Glycerol-3-phosphate phosphatase
Q8VCM7	FIBG_MOUSE	Fgg	0.9184	0.00449694	Fibrinogen gamma chain
Q91X72	HEMO_MOUSE	Hpx	0.825	0.0304045	Hemopexin
Q922R8	PDIA6_MOUSE	Pdia6	0.6572	0.0422079	Protein disulfide-isomerase A6
Q9D8E6	RL4_MOUSE	Rpl4	-2.4466	0.000372575	60S ribosomal protein L4
Q9QY76	VAPB_MOUSE	Vapb	0.5833	0.000610757	Vesicle-associated membrane protein-associated protein B
O88346	TNNT1_MOUSE	Tnnt1	-0.623	0.000220819	Troponin T, slow skeletal muscle
P26043	RADI_MOUSE	Rdx	1.9804	0.0357741	Radixin
P58774	TPM2_MOUSE	Tpm2	0.784	2.84532e-05	Tropomyosin beta chain
Q9CQV8	1433B_MOUSE	Ywhab	0.6507	0.0416871	14-3-3 protein beta/alpha
P63268	ACTH_MOUSE	Actg2	1.7527	0.00306316	Actin, gamma-enteric smooth muscle
P99024	TBB5_MOUSE	Tubb5	2.1494	0.00750305	Tubulin beta-5 chain
Q9ERD7	TBB3_MOUSE	Tubb3	0.7836	0.0312368	Tubulin beta-3 chain
Q91Z83	MYH7_MOUSE	Myh7	-0.7131	0.00377687	Myosin-7
P27661	H2AX_MOUSE	H2ax	0.8767	0.0239363	Histone H2AX
P31786	ACBP_MOUSE	Dbi	0.7659	0.0195055	Acyl-CoA-binding protein
P56379	ATP68_MOUSE	Atp5mj	4.6907	0.00870849	ATP synthase subunit ATP5MJ, mitochondrial
Q99L13	3HIDH_MOUSE	Hibadh	-0.6115	0.0203992	3-hydroxyisobutyrate dehydrogenase, mitochondrial
Q9DBC7	KAP0_MOUSE	Prkar1a	1.8545	0.0400186	cAMP-dependent protein kinase type I-alpha regulatory subunit
P07901	HS90A_MOUSE	Hsp90aa1	-0.5848	0.024171	Heat shock protein HSP 90-alpha
GuHCl extract
O35367	KERA_MOUSE	Kera	0.9979	0.00418007	Keratocan
O55103	PRAX_MOUSE	Prx	-0.8066	0.01037	Periaxin
O70548	TELT_MOUSE	Tcap	1.8802	0.000626119	Telethonin
O70622	RTN2_MOUSE	Rtn2	-0.6094	0.00209585	Reticulon-2
O89104	SYPL2_MOUSE	Sypl2	-2.357	0.000452397	Synaptophysin-like protein 2
P07356	ANXA2_MOUSE	Anxa2	0.7359	0.00120615	Annexin A2
P07934	PHKG1_MOUSE	Phkg1	-1.8101	0.0442858	Phosphorylase b kinase gamma catalytic chain, skeletal muscle/heart isoform
P08122	CO4A2_MOUSE	Col4a2	-0.9642	0.00235487	Collagen alpha-2(IV) chain
P10922	H10_MOUSE	H1-0	-0.7444	0.00518641	Histone H1.0
P12787	COX5A_MOUSE	Cox5a	2.811	0.00200158	Cytochrome c oxidase subunit 5A, mitochondrial
P12970	RL7A_MOUSE	Rpl7a	-0.9062	0.000287494	60S ribosomal protein L7a
P14115	RL27A_MOUSE	Rpl27a	-0.7525	0.00062785	60S ribosomal protein L27a
P14131	RS16_MOUSE	Rps16	-1.2822	0.000129714	40S ribosomal protein S16
P14869	RLA0_MOUSE	Rplp0	-0.7953	0.0042995	60S acidic ribosomal protein P0
P23927	CRYAB_MOUSE	Cryab	0.7295	0.000379261	Alpha-crystallin B chain
P27546	MAP4_MOUSE	Map4	-0.9577	0.0149397	Microtubule-associated protein 4
P27573	MYP0_MOUSE	Mpz	-0.9887	1.51237e-05	Myelin protein P0
P35980	RL18_MOUSE	Rpl18	-0.664	0.00439404	60S ribosomal protein L18
P38647	GRP75_MOUSE	Hspa9	0.7155	0.000138255	Stress-70 protein, mitochondrial
P47911	RL6_MOUSE	Rpl6	-0.9879	0.000207692	60S ribosomal protein L6
P51410	RL9_MOUSE	Rpl9	-1.2461	0.00263785	60S ribosomal protein L9
P53026	RL10A_MOUSE	Rpl10a	-0.818	0.0385666	60S ribosomal protein L10a
P61255	RL26_MOUSE	Rpl26	-0.7927	0.000147405	60S ribosomal protein L26
P61358	RL27_MOUSE	Rpl27	-1.232	1.80999e-05	60S ribosomal protein L27
P62242	RS8_MOUSE	Rps8	-1.0287	0.00011759	40S ribosomal protein S8
P62281	RS11_MOUSE	Rps11	-0.9483	0.00197146	40S ribosomal protein S11
P62702	RS4X_MOUSE	Rps4x	-1.1333	0.00466393	40S ribosomal protein S4, X isoform
P62751	RL23A_MOUSE	Rpl23a	-0.5993	0.0468476	60S ribosomal protein L23a
P62754	RS6_MOUSE	Rps6	-1.245	0.000978484	40S ribosomal protein S6
P62843	RS15_MOUSE	Rps15	-1.5063	0.000288505	40S ribosomal protein S15
P62918	RL8_MOUSE	Rpl8	-0.8663	0.00531528	60S ribosomal protein L8
P67778	PHB_MOUSE	Phb	0.6859	0.0137069	Prohibitin
P67984	RL22_MOUSE	Rpl22	-0.6636	0.000217907	60S ribosomal protein L22
P82198	BGH3_MOUSE	Tgfbi	1.0116	0.0147987	Transforming growth factor-beta-induced protein ig-h3
P82350	SGCA_MOUSE	Sgca	0.583	0.00759664	Alpha-sarcoglycan
P84099	RL19_MOUSE	Rpl19	-0.6184	0.000249976	60S ribosomal protein L19
Q02053	UBA1_MOUSE	Uba1	-2.7013	0.0215088	Ubiquitin-like modifier-activating enzyme 1
Q05920	PYC_MOUSE	Pc	2.0903	0.0264507	Pyruvate carboxylase, mitochondrial
Q3TMP8	TM38A_MOUSE	Tmem38a	-0.8808	0.00574238	Trimeric intracellular cation channel type A
Q5EBG6	HSPB6_MOUSE	Hspb6	0.7989	0.0240215	Heat shock protein beta-6
Q61234	SNTA1_MOUSE	Snta1	0.7006	0.0318689	Alpha-1-syntrophin
Q61704	ITIH3_MOUSE	Itih3	-1.5978	0.00891511	Inter-alpha-trypsin inhibitor heavy chain H3
Q62425	NDUA4_MOUSE	Ndufa4	0.6709	0.0281122	Cytochrome c oxidase subunit NDUFA4
Q6ZWN5	RS9_MOUSE	Rps9	-1.4677	0.00434982	40S ribosomal protein S9
Q8BRK9	MA2A2_MOUSE	Man2a2	-1.1616	0.0220184	Alpha-mannosidase 2x
Q8K3J1	NDUS8_MOUSE	Ndufs8	1.2606	0.0012572	NADH dehydrogenase [ubiquinone] iron-sulfur protein 8, mitochondrial
Q8VCM7	FIBG_MOUSE	Fgg	4.471	0.00130704	Fibrinogen gamma chain
Q8VEM8	MPCP_MOUSE	Slc25a3	-0.6785	0.00925766	Phosphate carrier protein, mitochondrial
Q91V79	FITM1_MOUSE	Fitm1	-0.6904	0.0270972	Fat storage-inducing transmembrane protein 1
Q91WD5	NDUS2_MOUSE	Ndufs2	0.706	0.00167045	NADH dehydrogenase [ubiquinone] iron-sulfur protein 2, mitochondrial
Q91X72	HEMO_MOUSE	Hpx	2.9286	0.011132	Hemopexin
Q91YT0	NDUV1_MOUSE	Ndufv1	0.5822	0.000330085	NADH dehydrogenase [ubiquinone] flavoprotein 1, mitochondrial
Q99LC5	ETFA_MOUSE	Etfa	-0.7037	0.01289	Electron transfer flavoprotein subunit alpha, mitochondrial
Q99M87	DNJA3_MOUSE	Dnaja3	-1.0043	0.0361266	DnaJ homolog subfamily A member 3, mitochondrial
Q99P72	RTN4_MOUSE	Rtn4	-0.7172	0.012437	Reticulon-4
Q9CPR4	RL17_MOUSE	Rpl17	-1.4421	2.74616e-05	60S ribosomal protein L17
Q9CQ69	QCR8_MOUSE	Uqcrq	1.0801	0.00209368	Cytochrome b-c1 complex subunit 8
Q9CQC7	NDUB4_MOUSE	Ndufb4	1.0035	4.81815e-05	NADH dehydrogenase [ubiquinone] 1 beta subcomplex subunit 4
Q9CQH3	NDUB5_MOUSE	Ndufb5	-1.2689	0.0200837	NADH dehydrogenase [ubiquinone] 1 beta subcomplex subunit 5, mitochondrial
Q9CQJ8	NDUB9_MOUSE	Ndufb9	1.5137	0.0090611	NADH dehydrogenase [ubiquinone] 1 beta subcomplex subunit 9
Q9CQZ5	NDUA6_MOUSE	Ndufa6	1.0121	0.00231549	NADH dehydrogenase [ubiquinone] 1 alpha subcomplex subunit 6
Q9CR57	RL14_MOUSE	Rpl14	-1.0876	0.000102508	60S ribosomal protein L14
Q9CRB9	MIC19_MOUSE	Chchd3	0.7809	0.000787554	MIC
Q9CY27	TECR_MOUSE	Tecr	-0.939	0.00194958	Very-long-chain enoyl-CoA reductase
Q9CZM2	RL15_MOUSE	Rpl15	-1.0012	4.94161e-05	60S ribosomal protein L15
Q9D1G3	HHATL_MOUSE	Hhatl	-0.5912	0.00958748	Protein-cysteine N-palmitoyltransferase HHAT-like protein
Q9D1R9	RL34_MOUSE	Rpl34	-0.8792	0.000556883	60S ribosomal protein L34
Q9D3D9	ATPD_MOUSE	Atp5f1d	0.6213	1.91822e-05	ATP synthase subunit delta, mitochondrial
Q9D6J6	NDUV2_MOUSE	Ndufv2	0.6739	0.000169186	NADH dehydrogenase [ubiquinone] flavoprotein 2, mitochondrial
Q9D783	KLH40_MOUSE	Klhl40	0.7259	0.00887811	Kelch-like protein 40
Q9D855	QCR7_MOUSE	Uqcrb	1.847	0.0010991	Cytochrome b-c1 complex subunit 7
Q9D8E6	RL4_MOUSE	Rpl4	-0.8278	0.000750227	60S ribosomal protein L4
Q9DBG6	RPN2_MOUSE	Rpn2	-0.9797	0.000988456	Dolichyl-diphosphooligosaccharide--protein glycosyltransferase subunit 2
Q9DCJ5	NDUA8_MOUSE	Ndufa8	0.7974	0.00175628	NADH dehydrogenase [ubiquinone] 1 alpha subcomplex subunit 8
Q9DCT2	NDUS3_MOUSE	Ndufs3	0.7578	0.000617276	NADH dehydrogenase [ubiquinone] iron-sulfur protein 3, mitochondrial
Q9DCX2	ATP5H_MOUSE	Atp5pd	0.827	0.0130701	ATP synthase subunit d, mitochondrial
Q9JJW5	MYOZ2_MOUSE	Myoz2	0.8695	0.0156878	Myozenin-2
Q9QZ47	TNNT3_MOUSE	Tnnt3	-0.5898	0.00612397	Troponin T, fast skeletal muscle
Q9R0P3	ESTD_MOUSE	Esd	0.7056	0.0474773	S-formylglutathione hydrolase
Q9WUM5	SUCA_MOUSE	Suclg1	-1.7136	8.44226e-05	Succinate--CoA ligase [ADP/GDP-forming] subunit alpha, mitochondrial
Q9WV06	ANKR2_MOUSE	Ankrd2	1.5712	0.0331733	Ankyrin repeat domain-containing protein 2
A2AAJ9	OBSCN_MOUSE	Obscn	0.6121	0.00035765	Obscurin
A2AGL3	RYR3_MOUSE	Ryr3	-1.9578	0.0312428	Ryanodine receptor 3
O08539	BIN1_MOUSE	Bin1	-0.6512	0.000203623	Myc box-dependent-interacting protein 1
P05977	MYL1_MOUSE	Myl1	0.9223	0.0107245	Myosin light chain 1/3, skeletal muscle isoform
P09542	MYL3_MOUSE	Myl3	1.1973	0.000354476	Myosin light chain 3
P06745	G6PI_MOUSE	Gpi	-0.6777	0.0152196	Glucose-6-phosphate isomerase
Q8K0Y2	KT33A_MOUSE	Krt33a	1.2022	0.0243058	Keratin, type I cuticular Ha3-I
P14148	RL7_MOUSE	Rpl7	-0.9734	0.000399996	60S ribosomal protein L7
P19253	RL13A_MOUSE	Rpl13a	-0.9158	0.0334701	60S ribosomal protein L13a
P51667	MLRV_MOUSE	Myl2	0.7101	0.0250495	Myosin regulatory light chain 2, ventricular/cardiac muscle isoform
P58774	TPM2_MOUSE	Tpm2	0.7017	0.000145886	Tropomyosin beta chain
P62259	1433E_MOUSE	Ywhae	0.9305	0.0369129	14-3-3 protein epsilon
P63260	ACTG_MOUSE	Actg1	0.6783	0.00466215	Actin, cytoplasmic 2
Q02789	CAC1S_MOUSE	Cacna1s	-0.6212	0.0350022	Voltage-dependent L-type calcium channel subunit alpha-1S
Q62407	SPEG_MOUSE	Speg	0.802	7.19754e-05	Striated muscle-specific serine/threonine-protein kinase
Q8VDN2	AT1A1_MOUSE	Atp1a1	-0.622	0.0271905	Sodium/potassium-transporting ATPase subunit alpha-1
O55143	AT2A2_MOUSE	Atp2a2	-0.6679	0.00681483	Sarcoplasmic/endoplasmic reticulum calcium ATPase 2
Q8R429	AT2A1_MOUSE	Atp2a1	-1.0884	0.000774172	Sarcoplasmic/endoplasmic reticulum calcium ATPase 1
Q9JKB3	YBOX3_MOUSE	Ybx3	-0.7621	0.00081177	Y-box-binding protein 3
Q7TQ95	LNP_MOUSE	Lnpk	-0.9661	0.00662909	Endoplasmic reticulum junction formation protein lunapark
Q9CXS4	CENPV_MOUSE	Cenpv	-1.1378	0.0177062	Centromere protein V
Q505D7	OPA3_MOUSE	Opa3	3.6325	2.98671e-05	Optic atrophy 3 protein homolog
