# Supplementary material for: Aged gastrocnemius muscle of mice positively responds to a late onset adapted physical training
Source: Front Cell Dev Biol. 2023 Nov 13;11:1273309. doi: 10.3389/fcell.2023.1273309 (PMC10679468; doi:10.3389/fcell.2023.1273309)
Supplement: Supplementary file 4 [file Table1.XLSX]

## Sheet: Table S1
Table S1. List of proteins identified in each fraction by LC-MS/MS.
PBS extract
Protein ID	Entry Name	Gene	Length	Percent Coverage	Total Peptides	Unique Peptides	Protein Description
A2AAJ9	OBSCN_MOUSE	Obscn	8886	11.9	33	33	Obscurin
A2AMM0	CAVN4_MOUSE	Cavin4	362	28.2	7	7	Caveolae-associated protein 4
A2ASS6	TITIN_MOUSE	Ttn	35213	4.6	97	96	Titin
A6H630	ARMT1_MOUSE	Armt1	439	31.4	8	8	Damage-control phosphatase ARMT1
A6X935	ITIH4_MOUSE	Itih4	942	27.7	15	15	Inter alpha-trypsin inhibitor, heavy chain 4
E9PV24	FIBA_MOUSE	Fga	789	29.8	18	18	Fibrinogen alpha chain
E9Q4Z2	ACACB_MOUSE	Acacb	2448	4	5	5	Acetyl-CoA carboxylase 2
E9Q912	GDS1_MOUSE	Rap1gds1	607	18.5	7	7	Rap1 GTPase-GDP dissociation stimulator 1
O08529	CAN2_MOUSE	Capn2	700	29.9	15	15	Calpain-2 catalytic subunit
O08677	KNG1_MOUSE	Kng1	661	29.5	16	16	Kininogen-1
O08709	PRDX6_MOUSE	Prdx6	224	65.6	12	12	Peroxiredoxin-6
O08749	DLDH_MOUSE	Dld	509	58.7	19	19	Dihydrolipoyl dehydrogenase, mitochondrial
O08756	HCD2_MOUSE	Hsd17b10	261	66.3	11	11	3-hydroxyacyl-CoA dehydrogenase type-2
O08808	DIAP1_MOUSE	Diaph1	1255	7.2	4	4	Protein diaphanous homolog 1
O08997	ATOX1_MOUSE	Atox1	68	58.8	3	3	Copper transport protein ATOX1
O09061	PSB1_MOUSE	Psmb1	240	35	6	6	Proteasome subunit beta type-1
O09110	MP2K3_MOUSE	Map2k3	347	19.3	6	4	Dual specificity mitogen-activated protein kinase kinase 3
O09161	CASQ2_MOUSE	Casq2	415	13.7	4	4	Calsequestrin-2
O09165	CASQ1_MOUSE	Casq1	405	63	18	18	Calsequestrin-1
O35215	DOPD_MOUSE	Ddt	118	71.2	6	6	D-dopachrome decarboxylase
O35343	IMA3_MOUSE	Kpna4	521	32.4	8	5	Importin subunit alpha-3
O35344	IMA4_MOUSE	Kpna3	521	42	12	9	Importin subunit alpha-4
O35350	CAN1_MOUSE	Capn1	713	33.2	18	18	Calpain-1 catalytic subunit
O35459	ECH1_MOUSE	Ech1	327	29.7	8	8	Delta(3,5)-Delta(2,4)-dienoyl-CoA isomerase, mitochondrial
O35593	PSDE_MOUSE	Psmd14	310	22.6	5	5	26S proteasome non-ATPase regulatory subunit 14
O35639	ANXA3_MOUSE	Anxa3	323	26.9	6	5	Annexin A3
O35658	C1QBP_MOUSE	C1qbp	278	29.9	4	4	Complement component 1 Q subcomponent-binding protein, mitochondrial
O35855	BCAT2_MOUSE	Bcat2	393	34.1	9	9	Branched-chain-amino-acid aminotransferase, mitochondrial
O54724	CAVN1_MOUSE	Cavin1	392	33.2	12	12	Caveolae-associated protein 1
O55023	IMPA1_MOUSE	Impa1	277	23.1	7	7	Inositol monophosphatase 1
O55126	NIPS2_MOUSE	Nipsnap2	281	43.8	12	12	Protein NipSnap homolog 2
O55135	IF6_MOUSE	Eif6	245	21.2	3	3	Eukaryotic translation initiation factor 6
O55234	PSB5_MOUSE	Psmb5	264	43.9	10	10	Proteasome subunit beta type-5
O70209	PDLI3_MOUSE	Pdlim3	316	51.9	11	11	PDZ and LIM domain protein 3
O70250	PGAM2_MOUSE	Pgam2	253	88.1	26	19	Phosphoglycerate mutase 2
O70325	GPX4_MOUSE	Gpx4	197	16.2	3	3	Phospholipid hydroperoxide glutathione peroxidase
O70373	XIRP1_MOUSE	Xirp1	1129	9.3	5	5	Xin actin-binding repeat-containing protein 1
O70435	PSA3_MOUSE	Psma3	255	26.3	6	6	Proteasome subunit alpha type-3
O70571	PDK4_MOUSE	Pdk4	412	21.1	7	7	[Pyruvate dehydrogenase (acetyl-transferring)] kinase isozyme 4, mitochondrial
O70622	RTN2_MOUSE	Rtn2	471	12.1	4	4	Reticulon-2
O70624	MYOC_MOUSE	Myoc	490	17.6	7	7	Myocilin
O88342	WDR1_MOUSE	Wdr1	606	55.9	25	25	WD repeat-containing protein 1
O88492	PLIN4_MOUSE	Plin4	1403	33.4	11	11	Perilipin-4
O88543	CSN3_MOUSE	Cops3	423	17	4	4	COP9 signalosome complex subunit 3
O88544	CSN4_MOUSE	Cops4	406	33.7	9	9	COP9 signalosome complex subunit 4
O88545	CSN6_MOUSE	Cops6	324	33	5	5	COP9 signalosome complex subunit 6
O88569	ROA2_MOUSE	Hnrnpa2b1	353	17.3	5	5	Heterogeneous nuclear ribonucleoproteins A2/B1
O88844	IDHC_MOUSE	Idh1	414	43.5	18	15	Isocitrate dehydrogenase [NADP] cytoplasmic
O89086	RBM3_MOUSE	Rbm3	153	32.7	2	2	RNA-binding protein 3
O89104	SYPL2_MOUSE	Sypl2	264	15.5	3	3	Synaptophysin-like protein 2
O89112	LANC1_MOUSE	Lancl1	399	15	4	4	Glutathione S-transferase LANCL1
P00329	ADH1_MOUSE	Adh1	375	41.9	10	10	Alcohol dehydrogenase 1
P00405	COX2_MOUSE	Mtco2	227	30.8	4	4	Cytochrome c oxidase subunit 2
P01029	CO4B_MOUSE	C4b	1738	20.8	18	18	Complement C4-B
P01837	IGKC_MOUSE	Igkc	107	81.3	7	7	Immunoglobulin kappa constant
P01867	IGG2B_MOUSE	Igh-3	404	34.7	8	7	Ig gamma-2B chain C region
P01872	IGHM_MOUSE	Ighm	454	29.5	11	11	Immunoglobulin heavy constant mu
P03987	IGHG3_MOUSE		398	26.1	6	6	Ig gamma-3 chain C region
P04186	CFAB_MOUSE	Cfb	761	18.4	10	10	Complement factor B
P05063	ALDOC_MOUSE	Aldoc	363	30.3	11	4	Fructose-bisphosphate aldolase C
P05064	ALDOA_MOUSE	Aldoa	364	93.7	46	9	Fructose-bisphosphate aldolase A
P05132	KAPCA_MOUSE	Prkaca	351	50.7	12	5	cAMP-dependent protein kinase catalytic subunit alpha
P05201	AATC_MOUSE	Got1	413	80.6	29	29	Aspartate aminotransferase, cytoplasmic
P05202	AATM_MOUSE	Got2	430	79.3	34	34	Aspartate aminotransferase, mitochondrial
P06683	CO9_MOUSE	C9	548	9.7	4	4	Complement component C9
P06728	APOA4_MOUSE	Apoa4	395	49.9	15	15	Apolipoprotein A-IV
P06801	MAOX_MOUSE	Me1	572	65.4	23	23	NADP-dependent malic enzyme
P07309	TTHY_MOUSE	Ttr	147	62.6	6	6	Transthyretin
P07310	KCRM_MOUSE	Ckm	381	93.7	52	20	Creatine kinase M-type
P07356	ANXA2_MOUSE	Anxa2	339	63.4	19	19	Annexin A2
P07724	ALBU_MOUSE	Alb	608	86.7	70	64	Albumin
P07901	HS90A_MOUSE	Hsp90aa1	733	39.3	24	11	Heat shock protein HSP 90-alpha
P08030	APT_MOUSE	Aprt	180	49.4	6	6	Adenine phosphoribosyltransferase
P08113	ENPL_MOUSE	Hsp90b1	802	18.8	12	10	Endoplasmin
P08226	APOE_MOUSE	Apoe	311	38.9	9	9	Apolipoprotein E
P08249	MDHM_MOUSE	Mdh2	338	82.8	25	25	Malate dehydrogenase, mitochondrial
P08607	C4BPA_MOUSE	C4bpa	469	18.8	6	6	C4b-binding protein
P09103	PDIA1_MOUSE	P4hb	509	64	29	29	Protein disulfide-isomerase
P09411	PGK1_MOUSE	Pgk1	417	83.9	36	29	Phosphoglycerate kinase 1
P09528	FRIH_MOUSE	Fth1	182	79.7	13	13	Ferritin heavy chain
P09542	MYL3_MOUSE	Myl3	204	56.9	9	6	Myosin light chain 3
P09671	SODM_MOUSE	Sod2	222	79.7	12	12	Superoxide dismutase [Mn], mitochondrial
P10107	ANXA1_MOUSE	Anxa1	346	15.9	4	4	Annexin A1
P10518	HEM2_MOUSE	Alad	330	68.5	14	14	Delta-aminolevulinic acid dehydratase
P10605	CATB_MOUSE	Ctsb	339	39.2	8	8	Cathepsin B
P11352	GPX1_MOUSE	Gpx1	201	42.3	6	6	Glutathione peroxidase 1
P11531	DMD_MOUSE	Dmd	3678	4.5	11	11	Dystrophin
P11983	TCPA_MOUSE	Tcp1	556	20.3	9	9	T-complex protein 1 subunit alpha
P13412	TNNI2_MOUSE	Tnni2	182	41.8	7	7	Troponin I, fast skeletal muscle
P13634	CAH1_MOUSE	Ca1	261	67.8	9	9	Carbonic anhydrase 1
P14069	S10A6_MOUSE	S100a6	89	47.2	4	4	Protein S100-A6
P14131	RS16_MOUSE	Rps16	146	28.8	5	5	40S ribosomal protein S16
P14152	MDHC_MOUSE	Mdh1	334	75.1	18	18	Malate dehydrogenase, cytoplasmic
P14206	RSSA_MOUSE	Rpsa	295	43.4	9	9	40S ribosomal protein SA
P14602	HSPB1_MOUSE	Hspb1	209	84.2	14	14	Heat shock protein beta-1
P14685	PSMD3_MOUSE	Psmd3	530	28.5	12	12	26S proteasome non-ATPase regulatory subunit 3
P15105	GLNA_MOUSE	Glul	373	20.4	6	6	Glutamine synthetase
P15327	PMGE_MOUSE	Bpgm	259	57.9	9	9	Bisphosphoglycerate mutase
P15532	NDKA_MOUSE	Nme1	152	59.9	8	3	Nucleoside diphosphate kinase A
P16015	CAH3_MOUSE	Ca3	260	93.8	26	26	Carbonic anhydrase 3
P16045	LEG1_MOUSE	Lgals1	135	77.8	8	8	Galectin-1
P16332	MUTA_MOUSE	Mmut	748	14.6	8	8	Methylmalonyl-CoA mutase, mitochondrial
P17182	ENOA_MOUSE	Eno1	434	74.2	31	19	Alpha-enolase
P17183	ENOG_MOUSE	Eno2	434	32.5	11	2	Gamma-enolase
P17751	TPIS_MOUSE	Tpi1	249	92.8	26	26	Triosephosphate isomerase
P18760	COF1_MOUSE	Cfl1	166	61.4	9	7	Cofilin-1
P19096	FAS_MOUSE	Fasn	2504	36.5	60	60	Fatty acid synthase
P19221	THRB_MOUSE	F2	618	23.3	9	9	Prothrombin
P19783	COX41_MOUSE	Cox4i1	169	47.9	7	7	Cytochrome c oxidase subunit 4 isoform 1, mitochondrial
P20029	BIP_MOUSE	Hspa5	655	43.8	24	22	Endoplasmic reticulum chaperone BiP
P20108	PRDX3_MOUSE	Prdx3	257	64.6	11	11	Thioredoxin-dependent peroxide reductase, mitochondrial
P20801	TNNC2_MOUSE	Tnnc2	160	78.1	10	9	Troponin C, skeletal muscle
P20918	PLMN_MOUSE	Plg	812	26.4	15	15	Plasminogen
P21550	ENOB_MOUSE	Eno3	434	75.8	44	31	Beta-enolase
P21614	VTDB_MOUSE	Gc	476	55	21	21	Vitamin D-binding protein
P22907	HEM3_MOUSE	Hmbs	361	16.9	4	4	Porphobilinogen deaminase
P23492	PNPH_MOUSE	Pnp	289	37.4	7	7	Purine nucleoside phosphorylase
P23506	PIMT_MOUSE	Pcmt1	227	51.1	8	8	Protein-L-isoaspartate(D-aspartate) O-methyltransferase
P23927	CRYAB_MOUSE	Cryab	175	83.4	13	13	Alpha-crystallin B chain
P24369	PPIB_MOUSE	Ppib	216	21.3	4	4	Peptidyl-prolyl cis-trans isomerase B
P25444	RS2_MOUSE	Rps2	293	30.7	7	7	40S ribosomal protein S2
P26516	PSMD7_MOUSE	Psmd7	321	40.8	7	7	26S proteasome non-ATPase regulatory subunit 7
P26638	SYSC_MOUSE	Sars1	512	25.8	8	8	Serine--tRNA ligase, cytoplasmic
P26883	FKB1A_MOUSE	Fkbp1a	108	42.6	2	2	Peptidyl-prolyl cis-trans isomerase FKBP1A
P27546	MAP4_MOUSE	Map4	1125	26	20	20	Microtubule-associated protein 4
P27612	PLAP_MOUSE	Plaa	794	8.3	6	6	Phospholipase A-2-activating protein
P27773	PDIA3_MOUSE	Pdia3	505	52.5	22	22	Protein disulfide-isomerase A3
P28654	PGS2_MOUSE	Dcn	354	22.3	8	8	Decorin
P29341	PABP1_MOUSE	Pabpc1	636	6	2	2	Polyadenylate-binding protein 1
P29699	FETUA_MOUSE	Ahsg	345	40.6	8	8	Alpha-2-HS-glycoprotein
P29758	OAT_MOUSE	Oat	439	30.8	10	10	Ornithine aminotransferase, mitochondrial
P31938	MP2K1_MOUSE	Map2k1	393	31.8	8	6	Dual specificity mitogen-activated protein kinase kinase 1
P32848	PRVA_MOUSE	Pvalb	110	80.9	16	16	Parvalbumin alpha
P32921	SYWC_MOUSE	Wars1	481	18.7	8	8	Tryptophan--tRNA ligase, cytoplasmic
P34914	HYES_MOUSE	Ephx2	554	31	9	9	Bifunctional epoxide hydrolase 2
P35235	PTN11_MOUSE	Ptpn11	593	16.4	7	7	Tyrosine-protein phosphatase non-receptor type 11
P35385	HSPB7_MOUSE	Hspb7	169	24.3	3	3	Heat shock protein beta-7
P37804	TAGL_MOUSE	Tagln	201	49.3	9	9	Transgelin
P38060	HMGCL_MOUSE	Hmgcl	325	21.2	5	5	Hydroxymethylglutaryl-CoA lyase, mitochondrial
P38647	GRP75_MOUSE	Hspa9	679	37.7	21	20	Stress-70 protein, mitochondrial
P40124	CAP1_MOUSE	Cap1	474	13.3	4	3	Adenylyl cyclase-associated protein 1
P40142	TKT_MOUSE	Tkt	623	31.5	13	13	Transketolase
P40936	INMT_MOUSE	Inmt	264	47.7	8	8	Indolethylamine N-methyltransferase
P42125	ECI1_MOUSE	Eci1	289	59.2	14	14	Enoyl-CoA delta isomerase 1, mitochondrial
P42669	PURA_MOUSE	Pura	321	19	2	2	Transcriptional activator protein Pur-alpha
P42932	TCPQ_MOUSE	Cct8	548	28.3	13	13	T-complex protein 1 subunit theta
P45591	COF2_MOUSE	Cfl2	166	72.3	14	12	Cofilin-2
P45952	ACADM_MOUSE	Acadm	421	50.8	18	18	Medium-chain specific acyl-CoA dehydrogenase, mitochondrial
P47199	QOR_MOUSE	Cryz	331	48.3	10	10	Quinone oxidoreductase
P47791	GSHR_MOUSE	Gsr	500	46.8	14	14	Glutathione reductase, mitochondrial
P47809	MP2K4_MOUSE	Map2k4	397	16.9	4	4	Dual specificity mitogen-activated protein kinase kinase 4
P47934	CACP_MOUSE	Crat	626	62.3	30	30	Carnitine O-acetyltransferase
P48774	GSTM5_MOUSE	Gstm5	224	64.7	14	13	Glutathione S-transferase Mu 5
P49722	PSA2_MOUSE	Psma2	234	48.7	8	8	Proteasome subunit alpha type-2
P50247	SAHH_MOUSE	Ahcy	432	51.9	18	18	Adenosylhomocysteinase
P50396	GDIA_MOUSE	Gdi1	447	43.8	14	9	Rab GDP dissociation inhibitor alpha
P50462	CSRP3_MOUSE	Csrp3	194	58.8	8	8	Cysteine and glycine-rich protein 3
P50516	VATA_MOUSE	Atp6v1a	617	19	9	9	V-type proton ATPase catalytic subunit A
P50518	VATE1_MOUSE	Atp6v1e1	226	19.5	3	3	V-type proton ATPase subunit E 1
P50544	ACADV_MOUSE	Acadvl	656	71.6	38	38	Very long-chain specific acyl-CoA dehydrogenase, mitochondrial
P50608	FMOD_MOUSE	Fmod	376	14.1	4	4	Fibromodulin
P51174	ACADL_MOUSE	Acadl	430	61.9	25	25	Long-chain specific acyl-CoA dehydrogenase, mitochondrial
P51885	LUM_MOUSE	Lum	338	41.1	11	11	Lumican
P52196	THTR_MOUSE	Tst	297	29	7	7	Thiosulfate sulfurtransferase
P52825	CPT2_MOUSE	Cpt2	658	26.7	13	13	Carnitine O-palmitoyltransferase 2, mitochondrial
P53810	PIPNA_MOUSE	Pitpna	271	20.7	4	3	Phosphatidylinositol transfer protein alpha isoform
P53996	CNBP_MOUSE	Cnbp	178	33.7	3	3	CCHC-type zinc finger nucleic acid binding protein
P54726	RD23A_MOUSE	Rad23a	363	13.2	3	1	UV excision repair protein RAD23 homolog A
P54822	PUR8_MOUSE	Adsl	484	68.2	22	22	Adenylosuccinate lyase
P54923	ADPRH_MOUSE	Adprh	362	16.3	3	3	[Protein ADP-ribosylarginine] hydrolase
P56375	ACYP2_MOUSE	Acyp2	106	50.9	6	6	Acylphosphatase-2
P56380	AP4A_MOUSE	Nudt2	147	50.3	5	5	Bis(5'-nucleosyl)-tetraphosphatase [asymmetrical]
P56391	CX6B1_MOUSE	Cox6b1	86	41.9	3	3	Cytochrome c oxidase subunit 6B1
P56399	UBP5_MOUSE	Usp5	858	40.9	24	24	Ubiquitin carboxyl-terminal hydrolase 5
P56480	ATPB_MOUSE	Atp5f1b	529	78.4	28	28	ATP synthase subunit beta, mitochondrial
P56565	S10A1_MOUSE	S100a1	94	19.1	2	2	Protein S100-A1
P56812	PDCD5_MOUSE	Pdcd5	126	38.9	4	4	Programmed cell death protein 5
P57776	EF1D_MOUSE	Eef1d	281	29.5	6	6	Elongation factor 1-delta
P58389	PTPA_MOUSE	Ptpa	323	47.7	9	9	Serine/threonine-protein phosphatase 2A activator
P58771	TPM1_MOUSE	Tpm1	284	56.3	23	8	Tropomyosin alpha-1 chain
P61080	UB2D1_MOUSE	Ube2d1	147	38.1	3	2	Ubiquitin-conjugating enzyme E2 D1
P61161	ARP2_MOUSE	Actr2	394	20.1	4	4	Actin-related protein 2
P61202	CSN2_MOUSE	Cops2	443	26.9	9	9	COP9 signalosome complex subunit 2
P61222	ABCE1_MOUSE	Abce1	599	19.5	7	7	ATP-binding cassette sub-family E member 1
P61759	PFD3_MOUSE	Vbp1	196	16.3	2	2	Prefoldin subunit 3
P61971	NTF2_MOUSE	Nutf2	127	69.3	5	5	Nuclear transport factor 2
P61979	HNRPK_MOUSE	Hnrnpk	463	22.5	9	9	Heterogeneous nuclear ribonucleoprotein K
P62082	RS7_MOUSE	Rps7	194	27.8	5	5	40S ribosomal protein S7
P62242	RS8_MOUSE	Rps8	208	38.5	7	7	40S ribosomal protein S8
P62264	RS14_MOUSE	Rps14	151	43	3	3	40S ribosomal protein S14
P62270	RS18_MOUSE	Rps18	152	30.3	5	5	40S ribosomal protein S18
P62281	RS11_MOUSE	Rps11	158	29.1	4	4	40S ribosomal protein S11
P62301	RS13_MOUSE	Rps13	151	35.8	6	6	40S ribosomal protein S13
P62334	PRS10_MOUSE	Psmc6	389	34.4	10	10	26S proteasome regulatory subunit 10B
P62702	RS4X_MOUSE	Rps4x	263	27.8	7	7	40S ribosomal protein S4, X isoform
P62754	RS6_MOUSE	Rps6	249	8	2	2	40S ribosomal protein S6
P62852	RS25_MOUSE	Rps25	125	29.6	5	5	40S ribosomal protein S25
P62908	RS3_MOUSE	Rps3	243	47.7	10	10	40S ribosomal protein S3
P62962	PROF1_MOUSE	Pfn1	140	65	7	7	Profilin-1
P63028	TCTP_MOUSE	Tpt1	172	85.5	10	10	Translationally-controlled tumor protein
P63325	RS10_MOUSE	Rps10	165	23.6	3	3	40S ribosomal protein S10
P67778	PHB_MOUSE	Phb	272	11.8	2	2	Prohibitin
P68037	UB2L3_MOUSE	Ube2l3	154	62.3	6	6	Ubiquitin-conjugating enzyme E2 L3
P68040	RACK1_MOUSE	Rack1	317	34.4	7	7	Receptor of activated protein C kinase 1
P68181	KAPCB_MOUSE	Prkacb	351	37	9	2	cAMP-dependent protein kinase catalytic subunit beta
P70168	IMB1_MOUSE	Kpnb1	876	26.8	15	15	Importin subunit beta-1
P70195	PSB7_MOUSE	Psmb7	277	20.2	4	4	Proteasome subunit beta type-7
P70236	MP2K6_MOUSE	Map2k6	334	20.7	6	4	Dual specificity mitogen-activated protein kinase kinase 6
P70349	HINT1_MOUSE	Hint1	126	77.8	7	7	Adenosine 5'-monophosphoramidase HINT1
P70402	MYBPH_MOUSE	Mybph	483	9.7	4	4	Myosin-binding protein H
P70695	F16P2_MOUSE	Fbp2	339	59.9	14	14	Fructose-1,6-bisphosphatase isozyme 2
P70699	LYAG_MOUSE	Gaa	953	3.3	2	2	Lysosomal alpha-glucosidase
P80313	TCPH_MOUSE	Cct7	544	24.3	9	9	T-complex protein 1 subunit eta
P80314	TCPB_MOUSE	Cct2	535	33.8	12	12	T-complex protein 1 subunit beta
P80315	TCPD_MOUSE	Cct4	539	23.6	10	10	T-complex protein 1 subunit delta
P80316	TCPE_MOUSE	Cct5	541	12.8	4	4	T-complex protein 1 subunit epsilon
P80318	TCPG_MOUSE	Cct3	545	15.2	6	6	T-complex protein 1 subunit gamma
P83940	ELOC_MOUSE	Eloc	112	37.5	3	3	Elongin-C
P85094	ISC2A_MOUSE	Isoc2a	206	53.9	5	5	Isochorismatase domain-containing protein 2A
P97290	IC1_MOUSE	Serping1	504	17.1	4	4	Plasma protease C1 inhibitor
P97298	PEDF_MOUSE	Serpinf1	417	27.6	8	8	Pigment epithelium-derived factor
P97351	RS3A_MOUSE	Rps3a	264	37.1	9	9	40S ribosomal protein S3a
P97355	SPSY_MOUSE	Sms	366	73	17	17	Spermine synthase
P97371	PSME1_MOUSE	Psme1	249	30.9	5	5	Proteasome activator complex subunit 1
P97372	PSME2_MOUSE	Psme2	239	36	6	6	Proteasome activator complex subunit 2
P97443	SMYD1_MOUSE	Smyd1	490	60.2	18	18	Histone-lysine N-methyltransferase Smyd1
P97447	FHL1_MOUSE	Fhl1	280	66.1	17	17	Four and a half LIM domains protein 1
P97461	RS5_MOUSE	Rps5	204	24.5	3	3	40S ribosomal protein S5
P97807	FUMH_MOUSE	Fh	507	60.6	20	20	Fumarate hydratase, mitochondrial
P97823	LYPA1_MOUSE	Lypla1	230	47.4	7	7	Acyl-protein thioesterase 1
P99026	PSB4_MOUSE	Psmb4	264	12.9	3	3	Proteasome subunit beta type-4
P99029	PRDX5_MOUSE	Prdx5	210	57.6	13	13	Peroxiredoxin-5, mitochondrial
Q01339	APOH_MOUSE	Apoh	345	29	8	8	Beta-2-glycoprotein 1
Q01730	RSU1_MOUSE	Rsu1	277	33.9	5	5	Ras suppressor protein 1
Q01768	NDKB_MOUSE	Nme2	152	84.2	13	8	Nucleoside diphosphate kinase B
Q02111	KPCT_MOUSE	Prkcq	707	8.6	4	4	Protein kinase C theta type
Q03265	ATPA_MOUSE	Atp5f1a	553	65.5	33	33	ATP synthase subunit alpha, mitochondrial
Q04447	KCRB_MOUSE	Ckb	381	42	16	10	Creatine kinase B-type
Q05920	PYC_MOUSE	Pc	1178	28.4	21	21	Pyruvate carboxylase, mitochondrial
Q05BC3	EMAL1_MOUSE	Eml1	814	20.1	12	12	Echinoderm microtubule-associated protein-like 1
Q06770	CBG_MOUSE	Serpina6	397	33	11	10	Corticosteroid-binding globulin
Q06890	CLUS_MOUSE	Clu	448	28.6	11	11	Clusterin
Q07076	ANXA7_MOUSE	Anxa7	463	27.6	12	12	Annexin A7
Q07417	ACADS_MOUSE	Acads	412	55.3	16	16	Short-chain specific acyl-CoA dehydrogenase, mitochondrial
Q07456	AMBP_MOUSE	Ambp	349	9.2	3	3	Protein AMBP
Q08642	PADI2_MOUSE	Padi2	673	47	19	19	Protein-arginine deiminase type-2
Q11011	PSA_MOUSE	Npepps	920	47.3	32	32	Puromycin-sensitive aminopeptidase
Q11136	PEPD_MOUSE	Pepd	493	33.3	13	13	Xaa-Pro dipeptidase
Q1XH17	TRI72_MOUSE	Trim72	477	76.9	22	22	Tripartite motif-containing protein 72
Q2TPA8	HSDL2_MOUSE	Hsdl2	490	19.8	5	5	Hydroxysteroid dehydrogenase-like protein 2
Q3B7Z2	OSBP1_MOUSE	Osbp	805	8.8	4	4	Oxysterol-binding protein 1
Q3TC72	FAHD2_MOUSE	Fahd2	313	27.5	4	4	Fumarylacetoacetate hydrolase domain-containing protein 2A
Q3TJD7	PDLI7_MOUSE	Pdlim7	457	13.8	4	4	PDZ and LIM domain protein 7
Q3TMH2	SCRN3_MOUSE	Scrn3	418	51.7	15	15	Secernin-3
Q3TMP8	TM38A_MOUSE	Tmem38a	298	22.5	5	5	Trimeric intracellular cation channel type A
Q3TXS7	PSMD1_MOUSE	Psmd1	953	23.2	12	12	26S proteasome non-ATPase regulatory subunit 1
Q3U0B3	DHR11_MOUSE	Dhrs11	260	23.5	5	5	Dehydrogenase/reductase SDR family member 11
Q3UGR5	HDHD2_MOUSE	Hdhd2	259	63.3	9	9	Haloacid dehalogenase-like hydrolase domain-containing protein 2
Q3UM45	PP1R7_MOUSE	Ppp1r7	361	51.2	12	12	Protein phosphatase 1 regulatory subunit 7
Q3UV70	PDP1_MOUSE	Pdp1	538	16.5	6	6	[Pyruvate dehydrogenase [acetyl-transferring]]-phosphatase 1, mitochondrial
Q5EBG6	HSPB6_MOUSE	Hspb6	162	85.8	9	9	Heat shock protein beta-6
Q5SRX1	TM1L2_MOUSE	Tom1l2	507	2.6	1	1	TOM1-like protein 2
Q5XKE0	MYPC2_MOUSE	Mybpc2	1136	66.7	62	62	Myosin-binding protein C, fast-type
Q5XPI3	RN123_MOUSE	Rnf123	1314	13.2	9	9	E3 ubiquitin-protein ligase RNF123
Q60597	ODO1_MOUSE	Ogdh	1023	55.2	47	47	2-oxoglutarate dehydrogenase, mitochondrial
Q60692	PSB6_MOUSE	Psmb6	238	21.4	5	5	Proteasome subunit beta type-6
Q60864	STIP1_MOUSE	Stip1	543	21.4	10	10	Stress-induced-phosphoprotein 1
Q60930	VDAC2_MOUSE	Vdac2	295	20	5	5	Voltage-dependent anion-selective channel protein 2
Q60932	VDAC1_MOUSE	Vdac1	296	65.5	15	14	Voltage-dependent anion-selective channel protein 1
Q60936	COQ8A_MOUSE	Coq8a	645	47.8	18	18	Atypical kinase COQ8A, mitochondrial
Q60994	ADIPO_MOUSE	Adipoq	247	13.8	3	3	Adiponectin
Q61129	CFAI_MOUSE	Cfi	603	13.9	4	4	Complement factor I
Q61147	CERU_MOUSE	Cp	1061	59.8	49	49	Ceruloplasmin
Q61171	PRDX2_MOUSE	Prdx2	198	81.8	13	12	Peroxiredoxin-2
Q61206	PA1B2_MOUSE	Pafah1b2	229	26.2	3	3	Platelet-activating factor acetylhydrolase IB subunit alpha2
Q61207	SAP_MOUSE	Psap	557	10.2	5	5	Prosaposin
Q61239	FNTA_MOUSE	Fnta	377	14.1	4	4	Protein farnesyltransferase/geranylgeranyltransferase type-1 subunit alpha
Q61247	A2AP_MOUSE	Serpinf2	491	36.9	11	11	Alpha-2-antiplasmin
Q61316	HSP74_MOUSE	Hspa4	841	32	20	18	Heat shock 70 kDa protein 4
Q61425	HCDH_MOUSE	Hadh	314	77.1	17	17	Hydroxyacyl-coenzyme A dehydrogenase, mitochondrial
Q61553	FSCN1_MOUSE	Fscn1	493	8.9	3	3	Fascin
Q61598	GDIB_MOUSE	Gdi2	445	78.7	27	22	Rab GDP dissociation inhibitor beta
Q61646	HPT_MOUSE	Hp	347	42.9	13	13	Haptoglobin
Q61702	ITIH1_MOUSE	Itih1	907	14.8	7	7	Inter-alpha-trypsin inhibitor heavy chain H1
Q61703	ITIH2_MOUSE	Itih2	946	31.8	20	20	Inter-alpha-trypsin inhibitor heavy chain H2
Q61704	ITIH3_MOUSE	Itih3	889	20.2	9	9	Inter-alpha-trypsin inhibitor heavy chain H3
Q62000	MIME_MOUSE	Ogn	298	15.1	3	3	Mimecan
Q62234	MYOM1_MOUSE	Myom1	1667	54.8	76	76	Myomesin-1
Q62348	TSN_MOUSE	Tsn	228	33.8	5	5	Translin
Q62425	NDUA4_MOUSE	Ndufa4	82	67.1	5	5	Cytochrome c oxidase subunit NDUFA4
Q62446	FKBP3_MOUSE	Fkbp3	224	44.6	8	8	Peptidyl-prolyl cis-trans isomerase FKBP3
Q62465	VAT1_MOUSE	Vat1	406	19.2	5	5	Synaptic vesicle membrane protein VAT-1 homolog
Q63932	MP2K2_MOUSE	Map2k2	401	25.9	6	4	Dual specificity mitogen-activated protein kinase kinase 2
Q64010	CRK_MOUSE	Crk	304	8.9	2	2	Adapter molecule crk
Q64105	SPRE_MOUSE	Spr	261	63.6	13	13	Sepiapterin reductase
Q64433	CH10_MOUSE	Hspe1	102	68.6	8	8	10 kDa heat shock protein, mitochondrial
Q64471	GSTT1_MOUSE	Gstt1	240	28.8	4	4	Glutathione S-transferase theta-1
Q64727	VINC_MOUSE	Vcl	1066	48.8	44	44	Vinculin
Q64737	PUR2_MOUSE	Gart	1010	31.8	19	19	Trifunctional purine biosynthetic protein adenosine-3
Q68FD5	CLH1_MOUSE	Cltc	1675	26	28	28	Clathrin heavy chain 1
Q6NSR8	PEPL1_MOUSE	Npepl1	524	19.8	6	6	Probable aminopeptidase NPEPL1
Q6NT99	DUS23_MOUSE	Dusp23	150	22.7	3	3	Dual specificity protein phosphatase 23
Q6NZJ6	IF4G1_MOUSE	Eif4g1	1600	9.3	10	9	Eukaryotic translation initiation factor 4 gamma 1
Q6P1B1	XPP1_MOUSE	Xpnpep1	623	21.7	8	8	Xaa-Pro aminopeptidase 1
Q6P5F9	XPO1_MOUSE	Xpo1	1071	8.9	7	7	Exportin-1
Q6P8J7	KCRS_MOUSE	Ckmt2	419	67.8	28	23	Creatine kinase S-type, mitochondrial
Q6PAM0	AAKB2_MOUSE	Prkab2	271	21	3	3	5'-AMP-activated protein kinase subunit beta-2
Q6PB66	LPPRC_MOUSE	Lrpprc	1392	28	26	26	Leucine-rich PPR motif-containing protein, mitochondrial
Q6PDI5	ECM29_MOUSE	Ecpas	1840	9.8	8	8	Proteasome adapter and scaffold protein ECM29
Q6ZQ08	CNOT1_MOUSE	Cnot1	2375	2.1	1	1	CCR4-NOT transcription complex subunit 1
Q6ZQ38	CAND1_MOUSE	Cand1	1230	15.6	12	12	Cullin-associated NEDD8-dissociated protein 1
Q6ZQ73	CAND2_MOUSE	Cand2	1235	46.4	38	38	Cullin-associated NEDD8-dissociated protein 2
Q6ZWN5	RS9_MOUSE	Rps9	194	29.4	7	7	40S ribosomal protein S9
Q6ZWX6	IF2A_MOUSE	Eif2s1	315	16.2	3	3	Eukaryotic translation initiation factor 2 subunit 1
Q70KF4	CMYA5_MOUSE	Cmya5	3739	3.7	7	7	Cardiomyopathy-associated protein 5
Q78ZA7	NP1L4_MOUSE	Nap1l4	375	32.8	7	6	Nucleosome assembly protein 1-like 4
Q7TMY8	HUWE1_MOUSE	Huwe1	4377	1.8	4	4	E3 ubiquitin-protein ligase HUWE1
Q7TNG5	EMAL2_MOUSE	Eml2	649	38.5	14	14	Echinoderm microtubule-associated protein-like 2
Q7TQ48	SRCA_MOUSE	Srl	472	74.8	30	30	Sarcalumenin
Q7TQI3	OTUB1_MOUSE	Otub1	271	52	10	10	Ubiquitin thioesterase OTUB1
Q7TSH2	KPBB_MOUSE	Phkb	1085	42.5	31	31	Phosphorylase b kinase regulatory subunit beta
Q7TSQ8	PDPR_MOUSE	Pdpr	878	18.7	12	12	Pyruvate dehydrogenase phosphatase regulatory subunit, mitochondrial
Q80UY1	CARME_MOUSE	Carnmt1	400	20.8	8	8	Carnosine N-methyltransferase
Q80W22	THNS2_MOUSE	Thnsl2	483	26.3	7	7	Threonine synthase-like 2
Q80YV4	PANK4_MOUSE	Pank4	820	10.6	5	5	4'-phosphopantetheine phosphatase
Q8BFR5	EFTU_MOUSE	Tufm	452	65	24	24	Elongation factor Tu, mitochondrial
Q8BFS6	CPPED_MOUSE	Cpped1	312	14.7	4	4	Serine/threonine-protein phosphatase CPPED1
Q8BG05	ROA3_MOUSE	Hnrnpa3	379	10.8	3	3	Heterogeneous nuclear ribonucleoprotein A3
Q8BG32	PSD11_MOUSE	Psmd11	422	33.4	12	12	26S proteasome non-ATPase regulatory subunit 11
Q8BGD9	IF4B_MOUSE	Eif4b	611	9.7	4	4	Eukaryotic translation initiation factor 4B
Q8BGK2	ARHL1_MOUSE	Adprhl1	353	30.9	5	5	[Protein ADP-ribosylarginine] hydrolase-like protein 1
Q8BGM7	AAKG3_MOUSE	Prkag3	489	14.3	5	5	5'-AMP-activated protein kinase subunit gamma-3
Q8BGQ7	SYAC_MOUSE	Aars1	968	25.2	17	17	Alanine--tRNA ligase, cytoplasmic
Q8BH58	TIPRL_MOUSE	Tiprl	271	15.1	2	2	TIP41-like protein
Q8BH64	EHD2_MOUSE	Ehd2	543	56.9	24	23	EH domain-containing protein 2
Q8BH86	GLUCM_MOUSE	Dglucy	617	21.1	8	8	D-glutamate cyclase, mitochondrial
Q8BH95	ECHM_MOUSE	Echs1	290	49	11	11	Enoyl-CoA hydratase, mitochondrial
Q8BIJ6	SYIM_MOUSE	Iars2	1012	26.3	17	17	Isoleucine--tRNA ligase, mitochondrial
Q8BIW1	PRUN1_MOUSE	Prune1	454	31.1	7	7	Exopolyphosphatase PRUNE1
Q8BJY1	PSMD5_MOUSE	Psmd5	504	15.3	6	6	26S proteasome non-ATPase regulatory subunit 5
Q8BK64	AHSA1_MOUSE	Ahsa1	338	38.5	8	8	Activator of 90 kDa heat shock protein ATPase homolog 1
Q8BK84	DUS29_MOUSE	Dusp29	215	69.8	10	10	Dual specificity phosphatase 29
Q8BKZ9	ODPX_MOUSE	Pdhx	501	15.4	7	7	Pyruvate dehydrogenase protein X component, mitochondrial
Q8BMF4	ODP2_MOUSE	Dlat	642	40.5	19	19	Dihydrolipoyllysine-residue acetyltransferase component of pyruvate dehydrogenase complex, mitochondrial
Q8BMS1	ECHA_MOUSE	Hadha	763	62.6	34	34	Trifunctional enzyme subunit alpha, mitochondrial
Q8BP47	SYNC_MOUSE	NARS1	559	23.3	10	10	Asparagine--tRNA ligase, cytoplasmic
Q8BRK8	AAPK2_MOUSE	Prkaa2	552	19.6	6	6	5'-AMP-activated protein kinase catalytic subunit alpha-2
Q8BTY1	KAT1_MOUSE	Kyat1	424	25.5	6	5	Kynurenine--oxoglutarate transaminase 1
Q8BUG5	CAYP2_MOUSE	Caps2	550	3.5	1	1	Calcyphosin-2
Q8BUV3	GEPH_MOUSE	Gphn	769	12.6	6	6	Gephyrin
Q8BVI4	DHPR_MOUSE	Qdpr	241	69.3	11	11	Dihydropteridine reductase
Q8BWA5	KLH31_MOUSE	Klhl31	634	18.8	7	7	Kelch-like protein 31
Q8BWT1	THIM_MOUSE	Acaa2	397	74.8	23	23	3-ketoacyl-CoA thiolase, mitochondrial
Q8BZ71	STAC3_MOUSE	Stac3	360	28.6	9	9	SH3 and cysteine-rich domain-containing protein 3
Q8BZA9	TIGAR_MOUSE	Tigar	269	54.3	9	9	Fructose-2,6-bisphosphatase TIGAR
Q8BZJ7	DCNL2_MOUSE	Dcun1d2	259	17	3	3	DCN1-like protein 2
Q8C0M9	ASGL1_MOUSE	Asrgl1	326	35.6	8	8	Isoaspartyl peptidase/L-asparaginase
Q8C1A5	THOP1_MOUSE	Thop1	687	21	10	10	Thimet oligopeptidase
Q8CDN6	TXNL1_MOUSE	Txnl1	289	25.6	5	5	Thioredoxin-like protein 1
Q8CG76	ARK72_MOUSE	Akr7a2	367	30.8	9	9	Aflatoxin B1 aldehyde reductase member 2
Q8CGA0	PPM1F_MOUSE	Ppm1f	452	22.8	5	5	Protein phosphatase 1F
Q8CGC7	SYEP_MOUSE	Eprs1	1512	13	17	16	Bifunctional glutamate/proline--tRNA ligase
Q8CGY6	UN45B_MOUSE	Unc45b	931	20.4	16	16	Protein unc-45 homolog B
Q8CHP8	PGP_MOUSE	Pgp	321	65.7	12	12	Glycerol-3-phosphate phosphatase
Q8CI12	SMTL2_MOUSE	Smtnl2	456	8.8	4	4	Smoothelin-like protein 2
Q8CI51	PDLI5_MOUSE	Pdlim5	591	15.4	7	7	PDZ and LIM domain protein 5
Q8CI70	LRC20_MOUSE	Lrrc20	184	35.3	5	5	Leucine-rich repeat-containing protein 20
Q8CI94	PYGB_MOUSE	Pygb	843	20.5	18	1	Glycogen phosphorylase, brain form
Q8CIB5	FERM2_MOUSE	Fermt2	680	11.3	5	5	Fermitin family homolog 2
Q8CIG8	ANM5_MOUSE	Prmt5	637	8.6	3	3	Protein arginine N-methyltransferase 5
Q8JZN5	ACAD9_MOUSE	Acad9	625	6.6	3	3	Complex I assembly factor ACAD9, mitochondrial
Q8K010	OPLA_MOUSE	Oplah	1288	12.2	11	11	5-oxoprolinase
Q8K183	PDXK_MOUSE	Pdxk	312	16.3	4	4	Pyridoxal kinase
Q8K1M6	DNM1L_MOUSE	Dnm1l	742	45.1	23	23	Dynamin-1-like protein
Q8K1Z0	COQ9_MOUSE	Coq9	313	50.2	9	9	Ubiquinone biosynthesis protein COQ9, mitochondrial
Q8K2B3	SDHA_MOUSE	Sdha	664	44.4	20	20	Succinate dehydrogenase [ubiquinone] flavoprotein subunit, mitochondrial
Q8K4F5	ABHDB_MOUSE	Abhd11	307	21.2	4	4	Protein ABHD11
Q8K4Z3	NNRE_MOUSE	Naxe	282	57.1	9	9	NAD(P)H-hydrate epimerase
Q8QZR5	ALAT1_MOUSE	Gpt	496	20.4	8	8	Alanine aminotransferase 1
Q8QZS1	HIBCH_MOUSE	Hibch	385	52.7	15	15	3-hydroxyisobutyryl-CoA hydrolase, mitochondrial
Q8QZT1	THIL_MOUSE	Acat1	424	61.1	16	16	Acetyl-CoA acetyltransferase, mitochondrial
Q8R010	AIMP2_MOUSE	Aimp2	320	34.4	5	5	Aminoacyl tRNA synthase complex-interacting multifunctional protein 2
Q8R016	BLMH_MOUSE	Blmh	455	17.8	4	4	Bleomycin hydrolase
Q8R086	SUOX_MOUSE	Suox	546	16.1	7	7	Sulfite oxidase, mitochondrial
Q8R0F8	FAHD1_MOUSE	Fahd1	227	16.3	3	3	Acylpyruvase FAHD1, mitochondrial
Q8R0P4	AAMDC_MOUSE	Aamdc	122	61.5	7	7	Mth938 domain-containing protein
Q8R146	APEH_MOUSE	Apeh	732	20.6	8	8	Acylamino-acid-releasing enzyme
Q8R164	BPHL_MOUSE	Bphl	291	27.1	5	5	Valacyclovir hydrolase
Q8R1G2	CMBL_MOUSE	Cmbl	245	63.3	10	10	Carboxymethylenebutenolidase homolog
Q8R1K4	AT2L2_MOUSE	Phykpl	467	21.2	4	4	5-phosphohydroxy-L-lysine phospho-lyase
Q8R4N0	CLYBL_MOUSE	Clybl	338	44.1	13	13	Citramalyl-CoA lyase, mitochondrial
Q8R526	PK1L1_MOUSE	Pkd1l1	2615	1.7	2	2	Polycystic kidney disease protein 1-like 1
Q8R574	KPRB_MOUSE	Prpsap2	369	33.3	8	7	Phosphoribosyl pyrophosphate synthase-associated protein 2
Q8R5C5	ACTY_MOUSE	Actr1b	376	22.9	4	2	Beta-centractin
Q8VBV7	CSN8_MOUSE	Cops8	209	37.3	4	4	COP9 signalosome complex subunit 8
Q8VBW6	ULA1_MOUSE	Nae1	534	24.3	6	6	NEDD8-activating enzyme E1 regulatory subunit
Q8VCA8	SCRN2_MOUSE	Scrn2	425	42.1	9	9	Secernin-2
Q8VCM7	FIBG_MOUSE	Fgg	436	47.7	16	16	Fibrinogen gamma chain
Q8VDK1	NIT1_MOUSE	Nit1	323	22	3	3	Deaminated glutathione amidase
Q8VDM4	PSMD2_MOUSE	Psmd2	908	30.9	19	19	26S proteasome non-ATPase regulatory subunit 2
Q8VDQ1	PTGR2_MOUSE	Ptgr2	351	26.8	6	6	Prostaglandin reductase 2
Q8VDQ8	SIR2_MOUSE	Sirt2	389	17.2	4	4	NAD-dependent protein deacetylase sirtuin-2
Q8VEE1	LMCD1_MOUSE	Lmcd1	365	63.3	21	21	LIM and cysteine-rich domains protein 1
Q8VEM8	MPCP_MOUSE	Slc25a3	357	32.8	8	8	Phosphate carrier protein, mitochondrial
Q91V64	ISOC1_MOUSE	Isoc1	297	56.2	10	10	Isochorismatase domain-containing protein 1
Q91V92	ACLY_MOUSE	Acly	1091	9.3	6	6	ATP-citrate synthase
Q91VD9	NDUS1_MOUSE	Ndufs1	727	33.6	17	17	NADH-ubiquinone oxidoreductase 75 kDa subunit, mitochondrial
Q91VI7	RINI_MOUSE	Rnh1	456	71.9	20	20	Ribonuclease inhibitor
Q91VM9	IPYR2_MOUSE	Ppa2	330	24.2	6	6	Inorganic pyrophosphatase 2, mitochondrial
Q91VR2	ATPG_MOUSE	Atp5f1c	298	38.9	10	10	ATP synthase subunit gamma, mitochondrial
Q91VR5	DDX1_MOUSE	Ddx1	740	7.7	3	3	ATP-dependent RNA helicase DDX1
Q91WK1	SPRY4_MOUSE	Spryd4	207	30.4	5	5	SPRY domain-containing protein 4
Q91WM2	HDHD5_MOUSE	Hdhd5	419	24.8	8	8	Haloacid dehalogenase-like hydrolase domain-containing 5
Q91WQ3	SYYC_MOUSE	Yars1	528	15.7	7	7	Tyrosine--tRNA ligase, cytoplasmic
Q91WU5	AS3MT_MOUSE	As3mt	376	37.2	11	11	Arsenite methyltransferase
Q91X72	HEMO_MOUSE	Hpx	460	62.8	27	27	Hemopexin
Q91YT0	NDUV1_MOUSE	Ndufv1	464	29.5	9	9	NADH dehydrogenase [ubiquinone] flavoprotein 1, mitochondrial
Q91Z53	GRHPR_MOUSE	Grhpr	328	62.5	14	14	Glyoxylate reductase/hydroxypyruvate reductase
Q91ZA3	PCCA_MOUSE	Pcca	724	23.3	12	12	Propionyl-CoA carboxylase alpha chain, mitochondrial
Q91ZJ5	UGPA_MOUSE	Ugp2	508	66.3	30	30	UTP--glucose-1-phosphate uridylyltransferase
Q921M7	CYRIB_MOUSE	Cyrib	324	25.3	6	6	CYFIP-related Rac1 interactor B
Q922B1	MACD1_MOUSE	Macrod1	323	48.9	12	12	ADP-ribose glycohydrolase MACROD1
Q922D8	C1TC_MOUSE	Mthfd1	935	26.2	22	21	C-1-tetrahydrofolate synthase, cytoplasmic
Q922E4	PCY2_MOUSE	Pcyt2	404	16.1	3	3	Ethanolamine-phosphate cytidylyltransferase
Q922J3	CLIP1_MOUSE	Clip1	1391	15.2	14	14	CAP-Gly domain-containing linker protein 1
Q922R8	PDIA6_MOUSE	Pdia6	440	33.6	9	9	Protein disulfide-isomerase A6
Q922Y1	UBXN1_MOUSE	Ubxn1	297	26.3	3	3	UBX domain-containing protein 1
Q923D2	BLVRB_MOUSE	Blvrb	206	31.6	5	5	Flavin reductase (NADPH)
Q924M7	MPI_MOUSE	Mpi	423	68.8	16	16	Mannose-6-phosphate isomerase
Q924X2	CPT1B_MOUSE	Cpt1b	772	10.8	7	7	Carnitine O-palmitoyltransferase 1, muscle isoform
Q93092	TALDO_MOUSE	Taldo1	337	43.6	12	12	Transaldolase
Q99J77	SIAS_MOUSE	Nans	359	10.9	2	2	Sialic acid synthase
Q99J99	THTM_MOUSE	Mpst	297	51.9	12	12	3-mercaptopyruvate sulfurtransferase
Q99JI4	PSMD6_MOUSE	Psmd6	389	29.6	9	9	26S proteasome non-ATPase regulatory subunit 6
Q99JY0	ECHB_MOUSE	Hadhb	475	53.1	19	19	Trifunctional enzyme subunit beta, mitochondrial
Q99KB8	GLO2_MOUSE	Hagh	309	22.7	5	5	Hydroxyacylglutathione hydrolase, mitochondrial
Q99KC8	VMA5A_MOUSE	Vwa5a	793	17.4	10	10	von Willebrand factor A domain-containing protein 5A
Q99KI0	ACON_MOUSE	Aco2	780	65.6	42	42	Aconitate hydratase, mitochondrial
Q99KK7	DPP3_MOUSE	Dpp3	738	20.1	8	8	Dipeptidyl peptidase 3
Q99KQ4	NAMPT_MOUSE	Nampt	491	35.2	11	11	Nicotinamide phosphoribosyltransferase
Q99L13	3HIDH_MOUSE	Hibadh	335	36.1	8	8	3-hydroxyisobutyrate dehydrogenase, mitochondrial
Q99LB2	DHRS4_MOUSE	Dhrs4	279	23.7	5	5	Dehydrogenase/reductase SDR family member 4
Q99LB6	MAT2B_MOUSE	Mat2b	334	10.2	3	3	Methionine adenosyltransferase 2 subunit beta
Q99LC3	NDUAA_MOUSE	Ndufa10	355	16.3	3	3	NADH dehydrogenase [ubiquinone] 1 alpha subcomplex subunit 10, mitochondrial
Q99LC5	ETFA_MOUSE	Etfa	333	71.2	18	18	Electron transfer flavoprotein subunit alpha, mitochondrial
Q99LD4	CSN1_MOUSE	Gps1	471	23.8	7	7	COP9 signalosome complex subunit 1
Q99LX0	PARK7_MOUSE	Park7	189	92.1	19	19	Parkinson disease protein 7 homolog
Q99MN9	PCCB_MOUSE	Pccb	541	27.7	10	10	Propionyl-CoA carboxylase beta chain, mitochondrial
Q99MQ4	ASPN_MOUSE	Aspn	373	44.5	12	12	Asporin
Q99P72	RTN4_MOUSE	Rtn4	1162	3.1	3	3	Reticulon-4
Q99PR8	HSPB2_MOUSE	Hspb2	182	24.2	3	3	Heat shock protein beta-2
Q99PT1	GDIR1_MOUSE	Arhgdia	204	54.9	8	8	Rho GDP-dissociation inhibitor 1
Q9CPU0	LGUL_MOUSE	Glo1	184	55.4	12	12	Lactoylglutathione lyase
Q9CPV4	GLOD4_MOUSE	Glod4	298	58.7	14	14	Glyoxalase domain-containing protein 4
Q9CPY7	AMPL_MOUSE	Lap3	519	35.6	14	14	Cytosol aminopeptidase
Q9CQ60	6PGL_MOUSE	Pgls	257	77.8	12	12	6-phosphogluconolactonase
Q9CQ62	DECR_MOUSE	Decr1	335	47.2	12	12	2,4-dienoyl-CoA reductase [(3E)-enoyl-CoA-producing], mitochondrial
Q9CQ65	MTAP_MOUSE	Mtap	283	22.3	3	3	S-methyl-5'-thioadenosine phosphorylase
Q9CQ69	QCR8_MOUSE	Uqcrq	82	53.7	3	3	Cytochrome b-c1 complex subunit 8
Q9CQC9	SAR1B_MOUSE	Sar1b	198	57.1	6	5	GTP-binding protein SAR1b
Q9CQI6	COTL1_MOUSE	Cotl1	142	16.9	2	2	Coactosin-like protein
Q9CQM9	GLRX3_MOUSE	Glrx3	337	36.8	9	9	Glutaredoxin-3
Q9CQN1	TRAP1_MOUSE	Trap1	706	16.3	9	8	Heat shock protein 75 kDa, mitochondrial
Q9CQQ7	AT5F1_MOUSE	Atp5pb	256	27.7	7	7	ATP synthase F(0) complex subunit B1, mitochondrial
Q9CQR4	ACO13_MOUSE	Acot13	140	30.7	4	4	Acyl-coenzyme A thioesterase 13
Q9CR09	UFC1_MOUSE	Ufc1	167	28.1	3	3	Ubiquitin-fold modifier-conjugating enzyme 1
Q9CR16	PPID_MOUSE	Ppid	370	8.1	3	3	Peptidyl-prolyl cis-trans isomerase D
Q9CR62	M2OM_MOUSE	Slc25a11	314	29.9	7	7	Mitochondrial 2-oxoglutarate/malate carrier protein
Q9CR68	UCRI_MOUSE	Uqcrfs1	274	43.1	9	9	Cytochrome b-c1 complex subunit Rieske, mitochondrial
Q9CRB6	TPPP3_MOUSE	Tppp3	176	21	3	3	Tubulin polymerization-promoting protein family member 3
Q9CVB6	ARPC2_MOUSE	Arpc2	300	16	3	3	Actin-related protein 2/3 complex subunit 2
Q9CWJ9	PUR9_MOUSE	Atic	592	57.9	23	23	Bifunctional purine biosynthesis protein ATIC
Q9CX34	SGT1_MOUSE	Sugt1	336	14.6	3	3	Protein SGT1 homolog
Q9CX56	PSMD8_MOUSE	Psmd8	353	15.6	6	6	26S proteasome non-ATPase regulatory subunit 8
Q9CZ04	CSN7A_MOUSE	Cops7a	275	33.1	6	6	COP9 signalosome complex subunit 7a
Q9CZ13	QCR1_MOUSE	Uqcrc1	480	41.2	15	14	Cytochrome b-c1 complex subunit 1, mitochondrial
Q9CZ30	OLA1_MOUSE	Ola1	396	68.9	19	19	Obg-like ATPase 1
Q9CZ42	NNRD_MOUSE	Naxd	343	23.9	5	5	ATP-dependent (S)-NAD(P)H-hydrate dehydratase
Q9CZ44	NSF1C_MOUSE	Nsfl1c	370	48.9	14	14	NSFL1 cofactor p47
Q9CZD3	GARS_MOUSE	Gars1	729	34.8	19	19	Glycine--tRNA ligase
Q9CZX8	RS19_MOUSE	Rps19	145	26.9	4	4	40S ribosomal protein S19
Q9D020	5NT3A_MOUSE	Nt5c3a	331	53.2	15	15	Cytosolic 5'-nucleotidase 3A
Q9D051	ODPB_MOUSE	Pdhb	359	52.9	14	14	Pyruvate dehydrogenase E1 component subunit beta, mitochondrial
Q9D0F9	PGM1_MOUSE	Pgm1	562	87.2	44	42	Phosphoglucomutase-1
Q9D0I9	SYRC_MOUSE	Rars1	660	13.2	7	7	Arginine--tRNA ligase, cytoplasmic
Q9D0K2	SCOT1_MOUSE	Oxct1	520	56.9	19	19	Succinyl-CoA:3-ketoacid coenzyme A transferase 1, mitochondrial
Q9D0M1	KPRA_MOUSE	Prpsap1	356	33.1	6	5	Phosphoribosyl pyrophosphate synthase-associated protein 1
Q9D0S9	HINT2_MOUSE	Hint2	163	21.5	2	2	Adenosine 5'-monophosphoramidase HINT2
Q9D172	GAL3A_MOUSE	Gatd3	266	66.5	11	11	Glutamine amidotransferase-like class 1 domain-containing protein 3, mitochondrial
Q9D1A2	CNDP2_MOUSE	Cndp2	475	44.6	13	13	Cytosolic non-specific dipeptidase
Q9D1G3	HHATL_MOUSE	Hhatl	503	14.9	5	5	Protein-cysteine N-palmitoyltransferase HHAT-like protein
Q9D1Q6	ERP44_MOUSE	Erp44	406	19.5	5	4	Endoplasmic reticulum resident protein 44
Q9D1X0	NOL3_MOUSE	Nol3	220	34.5	6	6	Nucleolar protein 3
Q9D2G2	ODO2_MOUSE	Dlst	454	30.4	11	11	Dihydrolipoyllysine-residue succinyltransferase component of 2-oxoglutarate dehydrogenase complex, mitochondrial
Q9D358	PPAC_MOUSE	Acp1	158	52.5	7	7	Low molecular weight phosphotyrosine protein phosphatase
Q9D3D9	ATPD_MOUSE	Atp5f1d	168	37.5	3	3	ATP synthase subunit delta, mitochondrial
Q9D5V5	CUL5_MOUSE	Cul5	780	14.7	9	9	Cullin-5
Q9D6J6	NDUV2_MOUSE	Ndufv2	248	16.5	3	3	NADH dehydrogenase [ubiquinone] flavoprotein 2, mitochondrial
Q9D6R2	IDH3A_MOUSE	Idh3a	366	48.1	17	17	Isocitrate dehydrogenase [NAD] subunit alpha, mitochondrial
Q9D6Y7	MSRA_MOUSE	Msra	233	33	6	6	Mitochondrial peptide methionine sulfoxide reductase
Q9D783	KLH40_MOUSE	Klhl40	621	9.3	3	3	Kelch-like protein 40
Q9D7B6	ACAD8_MOUSE	Acad8	413	25.9	8	8	Isobutyryl-CoA dehydrogenase, mitochondrial
Q9D7H3	RTCA_MOUSE	RtcA	366	36.1	7	7	RNA 3'-terminal phosphate cyclase
Q9D7X3	DUS3_MOUSE	Dusp3	185	47	6	6	Dual specificity protein phosphatase 3
Q9D819	IPYR_MOUSE	Ppa1	289	59.2	12	12	Inorganic pyrophosphatase
Q9D892	ITPA_MOUSE	Itpa	198	49	6	6	Inosine triphosphate pyrophosphatase
Q9D8N0	EF1G_MOUSE	Eef1g	437	70.9	23	23	Elongation factor 1-gamma
Q9D8W5	PSD12_MOUSE	Psmd12	456	22.8	7	7	26S proteasome non-ATPase regulatory subunit 12
Q9D967	MGDP1_MOUSE	Mdp1	164	44.5	4	4	Magnesium-dependent phosphatase 1
Q9DAK9	PHP14_MOUSE	Phpt1	124	52.4	7	7	14 kDa phosphohistidine phosphatase
Q9DB20	ATPO_MOUSE	Atp5po	213	38.5	6	6	ATP synthase subunit O, mitochondrial
Q9DB60	PXL2B_MOUSE	Prxl2b	201	41.8	6	6	Prostamide/prostaglandin F synthase
Q9DB77	QCR2_MOUSE	Uqcrc2	453	57.2	15	15	Cytochrome b-c1 complex subunit 2, mitochondrial
Q9DBB8	DHDH_MOUSE	Dhdh	333	58.9	12	12	Trans-1,2-dihydrobenzene-1,2-diol dehydrogenase
Q9DBD0	ICA_MOUSE	Ica	700	15.1	8	7	Inhibitor of carbonic anhydrase
Q9DBF1	AL7A1_MOUSE	Aldh7a1	539	15.2	4	4	Alpha-aminoadipic semialdehyde dehydrogenase
Q9DBJ1	PGAM1_MOUSE	Pgam1	254	49.6	11	4	Phosphoglycerate mutase 1
Q9DBL1	ACDSB_MOUSE	Acadsb	432	18.3	6	6	Short/branched chain specific acyl-CoA dehydrogenase, mitochondrial
Q9DBP5	KCY_MOUSE	Cmpk1	196	30.6	5	4	UMP-CMP kinase
Q9DC50	OCTC_MOUSE	Crot	612	24.7	8	8	Peroxisomal carnitine O-octanoyltransferase
Q9DC61	MPPA_MOUSE	Pmpca	524	19.8	8	8	Mitochondrial-processing peptidase subunit alpha
Q9DC69	NDUA9_MOUSE	Ndufa9	377	32.4	8	8	NADH dehydrogenase [ubiquinone] 1 alpha subcomplex subunit 9, mitochondrial
Q9DC70	NDUS7_MOUSE	Ndufs7	224	16.1	2	2	NADH dehydrogenase [ubiquinone] iron-sulfur protein 7, mitochondrial
Q9DCD0	6PGD_MOUSE	Pgd	483	38.3	13	13	6-phosphogluconate dehydrogenase, decarboxylating
Q9DCH4	EIF3F_MOUSE	Eif3f	361	17.5	4	4	Eukaryotic translation initiation factor 3 subunit F
Q9DCL9	PUR6_MOUSE	Paics	425	39.8	11	11	Multifunctional protein ADE2
Q9DCM0	ETHE1_MOUSE	Ethe1	254	28	4	4	Persulfide dioxygenase ETHE1, mitochondrial
Q9DCM2	GSTK1_MOUSE	Gstk1	226	31.9	5	5	Glutathione S-transferase kappa 1
Q9DCS2	MTL26_MOUSE	Mettl26	204	24.5	2	2	Methyltransferase-like 26
Q9DCS3	MECR_MOUSE	Mecr	373	24.1	3	3	Enoyl-[acyl-carrier-protein] reductase, mitochondrial
Q9DCT2	NDUS3_MOUSE	Ndufs3	263	20.5	4	4	NADH dehydrogenase [ubiquinone] iron-sulfur protein 3, mitochondrial
Q9DCW4	ETFB_MOUSE	Etfb	255	70.6	15	15	Electron transfer flavoprotein subunit beta
Q9DCX2	ATP5H_MOUSE	Atp5pd	161	36.6	4	4	ATP synthase subunit d, mitochondrial
Q9EQH3	VPS35_MOUSE	Vps35	796	25	13	13	Vacuolar protein sorting-associated protein 35
Q9EQK5	MVP_MOUSE	Mvp	861	10.1	5	5	Major vault protein
Q9EQP2	EHD4_MOUSE	Ehd4	541	12.6	6	4	EH domain-containing protein 4
Q9ERK4	XPO2_MOUSE	Cse1l	971	38.7	26	26	Exportin-2
Q9ES46	PARVB_MOUSE	Parvb	365	9.3	2	2	Beta-parvin
Q9ESL4	M3K20_MOUSE	Map3k20	802	16.2	9	9	Mitogen-activated protein kinase kinase kinase 20
Q9EST5	AN32B_MOUSE	Anp32b	272	27.9	5	3	Acidic leucine-rich nuclear phosphoprotein 32 family member B
Q9JHK4	PGTA_MOUSE	Rabggta	567	13.2	5	5	Geranylgeranyl transferase type-2 subunit alpha
Q9JHU4	DYHC1_MOUSE	Dync1h1	4644	9.9	27	27	Cytoplasmic dynein 1 heavy chain 1
Q9JHW2	NIT2_MOUSE	Nit2	276	43.1	7	7	Omega-amidase NIT2
Q9JIF0	ANM1_MOUSE	Prmt1	371	15.9	5	5	Protein arginine N-methyltransferase 1
Q9JIF9	MYOTI_MOUSE	Myot	496	5.8	3	3	Myotilin
Q9JJV2	PROF2_MOUSE	Pfn2	140	44.3	5	5	Profilin-2
Q9JK53	PRELP_MOUSE	Prelp	378	24.3	8	8	Prolargin
Q9JKF1	IQGA1_MOUSE	Iqgap1	1657	4.6	4	4	Ras GTPase-activating-like protein IQGAP1
Q9JKS4	LDB3_MOUSE	Ldb3	723	41.1	19	19	LIM domain-binding protein 3
Q9JLV1	BAG3_MOUSE	Bag3	577	6.9	3	3	BAG family molecular chaperone regulator 3
Q9JLZ3	AUHM_MOUSE	Auh	314	19.1	5	5	Methylglutaconyl-CoA hydratase, mitochondrial
Q9QUH0	GLRX1_MOUSE	Glrx	107	50.5	4	4	Glutaredoxin-1
Q9QUM9	PSA6_MOUSE	Psma6	246	26	6	6	Proteasome subunit alpha type-6
Q9QUR6	PPCE_MOUSE	Prep	710	44.9	24	24	Prolyl endopeptidase
Q9QXC1	FETUB_MOUSE	Fetub	388	19.1	4	4	Fetuin-B
Q9QXS1	PLEC_MOUSE	Plec	4691	8.3	24	22	Plectin
Q9QYG0	NDRG2_MOUSE	Ndrg2	371	48.2	10	10	Protein NDRG2
Q9QYJ0	DNJA2_MOUSE	Dnaja2	412	17.7	3	3	DnaJ homolog subfamily A member 2
Q9QZ06	TOLIP_MOUSE	Tollip	274	15.7	4	4	Toll-interacting protein
Q9QZ88	VPS29_MOUSE	Vps29	182	20.3	2	2	Vacuolar protein sorting-associated protein 29
Q9R000	ITBP2_MOUSE	Itgb1bp2	350	4.9	1	1	Integrin beta-1-binding protein 2
Q9R062	GLYG_MOUSE	Gyg1	333	47.7	11	11	Glycogenin-1
Q9R0P3	ESTD_MOUSE	Esd	282	62.8	11	11	S-formylglutathione hydrolase
Q9R0P5	DEST_MOUSE	Dstn	165	38.8	5	4	Destrin
Q9R0P9	UCHL1_MOUSE	Uchl1	223	72.2	9	9	Ubiquitin carboxyl-terminal hydrolase isozyme L1
Q9R0Q6	ARC1A_MOUSE	Arpc1a	370	16.2	4	3	Actin-related protein 2/3 complex subunit 1A
Q9R0Q7	TEBP_MOUSE	Ptges3	160	26.2	3	3	Prostaglandin E synthase 3
Q9R0Y5	KAD1_MOUSE	Ak1	194	85.1	21	21	Adenylate kinase isoenzyme 1
Q9R1P0	PSA4_MOUSE	Psma4	261	52.9	8	8	Proteasome subunit alpha type-4
Q9R1P1	PSB3_MOUSE	Psmb3	205	20.5	3	3	Proteasome subunit beta type-3
Q9R1P3	PSB2_MOUSE	Psmb2	201	28.4	4	4	Proteasome subunit beta type-2
Q9R1P4	PSA1_MOUSE	Psma1	263	36.9	9	9	Proteasome subunit alpha type-1
Q9WTL7	LYPA2_MOUSE	Lypla2	231	45.5	5	5	Acyl-protein thioesterase 2
Q9WTR5	CAD13_MOUSE	Cdh13	714	6.9	3	3	Cadherin-13
Q9WU78	PDC6I_MOUSE	Pdcd6ip	869	26.9	16	16	Programmed cell death 6-interacting protein
Q9WUA2	SYFB_MOUSE	Farsb	589	10.2	5	5	Phenylalanine--tRNA ligase beta subunit
Q9WUM5	SUCA_MOUSE	Suclg1	346	45.7	10	10	Succinate--CoA ligase [ADP/GDP-forming] subunit alpha, mitochondrial
Q9WUZ7	SH3BG_MOUSE	Sh3bgr	214	56.5	8	8	SH3 domain-binding glutamic acid-rich protein
Q9WV06	ANKR2_MOUSE	Ankrd2	328	64.3	16	16	Ankyrin repeat domain-containing protein 2
Q9WVJ2	PSD13_MOUSE	Psmd13	376	23.4	8	8	26S proteasome non-ATPase regulatory subunit 13
Q9WVL0	MAAI_MOUSE	Gstz1	216	49.1	7	7	Maleylacetoacetate isomerase
Q9WVQ5	MTNB_MOUSE	Apip	241	13.7	3	3	Methylthioribulose-1-phosphate dehydratase
Q9Z0S1	BPNT1_MOUSE	Bpnt1	308	24	4	4	3'(2'),5'-bisphosphate nucleotidase 1
Q9Z1E4	GYS1_MOUSE	Gys1	738	48.5	26	25	Glycogen [starch] synthase, muscle
Q9Z1Q9	SYVC_MOUSE	Vars1	1263	11.8	7	7	Valine--tRNA ligase
Q9Z1T2	TSP4_MOUSE	Thbs4	963	29	18	16	Thrombospondin-4
Q9Z1Z0	USO1_MOUSE	Uso1	959	11.1	5	5	General vesicular transport factor p115
Q9Z1Z2	STRAP_MOUSE	Strap	350	12	3	3	Serine-threonine kinase receptor-associated protein
Q9Z2I8	SUCB2_MOUSE	Suclg2	433	28.6	10	10	Succinate--CoA ligase [GDP-forming] subunit beta, mitochondrial
Q9Z2I9	SUCB1_MOUSE	Sucla2	463	59	28	28	Succinate--CoA ligase [ADP-forming] subunit beta, mitochondrial
Q9Z2L6	MINP1_MOUSE	Minpp1	481	9.6	3	3	Multiple inositol polyphosphate phosphatase 1
Q9Z2W0	DNPEP_MOUSE	Dnpep	473	35.7	11	11	Aspartyl aminopeptidase
Q9Z2Y8	PLPHP_MOUSE	Plpbp	274	23.4	6	6	Pyridoxal phosphate homeostasis protein
A2AUC9	KLH41_MOUSE	Klhl41	606	15.8	9	8	Kelch-like protein 41
Q06138	CAB39_MOUSE	Cab39	341	33.4	9	7	Calcium-binding protein 39
A2AGL3	RYR3_MOUSE	Ryr3	4863	1	3	1	Ryanodine receptor 3
E9PZQ0	RYR1_MOUSE	Ryr1	5035	7.3	21	19	Ryanodine receptor 1
O08528	HXK2_MOUSE	Hk2	917	45.8	33	27	Hexokinase-2
O08539	BIN1_MOUSE	Bin1	588	46.1	20	18	Myc box-dependent-interacting protein 1
O08553	DPYL2_MOUSE	Dpysl2	572	47.4	17	15	Dihydropyrimidinase-related protein 2
O35643	AP1B1_MOUSE	Ap1b1	943	15.4	8	4	AP-1 complex subunit beta-1
O54950	AAKG1_MOUSE	Prkag1	330	20	4	3	5'-AMP-activated protein kinase subunit gamma-1
O55131	SEPT7_MOUSE	Septin7	436	6.4	3	2	Septin-7
O88448	KLC2_MOUSE	Klc2	599	10.7	3	1	Kinesin light chain 2
O88456	CPNS1_MOUSE	Capns1	269	40.5	6	5	Calpain small subunit 1
O88685	PRS6A_MOUSE	Psmc3	442	23.3	7	6	26S proteasome regulatory subunit 6A
O88746	TOM1_MOUSE	Tom1	492	31.3	8	7	Target of Myb protein 1
O88990	ACTN3_MOUSE	Actn3	900	30.4	17	13	Alpha-actinin-3
Q9JI91	ACTN2_MOUSE	Actn2	894	15.9	9	5	Alpha-actinin-2
P00920	CAH2_MOUSE	Ca2	260	37.7	7	6	Carbonic anhydrase 2
P28665	MUG1_MOUSE	Mug1	1476	45.4	48	30	Murinoglobulin-1
Q61838	PZP_MOUSE	Pzp	1495	59.5	56	53	Pregnancy zone protein
P01027	CO3_MOUSE	C3	1663	55.8	69	67	Complement C3
P06684	CO5_MOUSE	C5	1680	4.2	5	3	Complement C5
P01898	HA10_MOUSE	H2-Q10	325	20.6	6	4	H-2 class I histocompatibility antigen, Q10 alpha chain
P01942	HBA_MOUSE	Hba	142	67.6	11	7	Hemoglobin subunit alpha
P02089	HBB2_MOUSE	Hbb-b2	147	85.7	17	9	Hemoglobin subunit beta-2
P02088	HBB1_MOUSE	Hbb-b1	147	89.8	18	10	Hemoglobin subunit beta-1
P11404	FABPH_MOUSE	Fabp3	133	62.4	9	5	Fatty acid-binding protein, heart
P04117	FABP4_MOUSE	Fabp4	132	72	12	10	Fatty acid-binding protein, adipocyte
P04247	MYG_MOUSE	Mb	154	86.4	20	18	Myoglobin
P31001	DESM_MOUSE	Des	469	14.5	5	2	Desmin
P05977	MYL1_MOUSE	Myl1	188	84	17	13	Myosin light chain 1/3, skeletal muscle isoform
P06151	LDHA_MOUSE	Ldha	332	88.3	33	30	L-lactate dehydrogenase A chain
P16125	LDHB_MOUSE	Ldhb	334	69.8	22	20	L-lactate dehydrogenase B chain
P30115	GSTA3_MOUSE	Gsta3	221	15.8	2	1	Glutathione S-transferase A3
P06745	G6PI_MOUSE	Gpi	558	81.2	36	35	Glucose-6-phosphate isomerase
P24472	GSTA4_MOUSE	Gsta4	222	44.1	8	7	Glutathione S-transferase A4
Q91WP6	SPA3N_MOUSE	Serpina3n	418	27.5	9	4	Serine protease inhibitor A3N
P07759	SPA3K_MOUSE	Serpina3k	418	62	25	14	Serine protease inhibitor A3K
P07934	PHKG1_MOUSE	Phkg1	388	38.9	12	11	Phosphorylase b kinase gamma catalytic chain, skeletal muscle/heart isoform
P08074	CBR2_MOUSE	Cbr2	244	54.5	10	10	Carbonyl reductase [NADPH] 2
P08228	SODC_MOUSE	Sod1	154	85.1	10	8	Superoxide dismutase [Cu-Zn]
P60843	IF4A1_MOUSE	Eif4a1	406	38.9	15	4	Eukaryotic initiation factor 4A-I
P10630	IF4A2_MOUSE	Eif4a2	407	60.9	18	7	Eukaryotic initiation factor 4A-II
P10637	TAU_MOUSE	Mapt	733	10.5	6	3	Microtubule-associated protein tau
P10639	THIO_MOUSE	Txn	105	43.8	4	2	Thioredoxin
P10649	GSTM1_MOUSE	Gstm1	218	71.1	19	11	Glutathione S-transferase Mu 1
P15626	GSTM2_MOUSE	Gstm2	218	76.6	19	12	Glutathione S-transferase Mu 2
P11499	HS90B_MOUSE	Hsp90ab1	724	60.8	40	24	Heat shock protein HSP 90-beta
P12246	SAMP_MOUSE	Apcs	224	65.6	8	8	Serum amyloid P-component
P12367	KAP2_MOUSE	Prkar2a	401	37.7	13	11	cAMP-dependent protein kinase type II-alpha regulatory subunit
P13020	GELS_MOUSE	Gsn	780	15.9	8	5	Gelsolin
P13707	GPDA_MOUSE	Gpd1	349	89.1	29	28	Glycerol-3-phosphate dehydrogenase [NAD(+)], cytoplasmic
P14211	CALR_MOUSE	Calr	416	41.8	11	11	Calreticulin
P14824	ANXA6_MOUSE	Anxa6	673	73.8	47	44	Annexin A6
P97429	ANXA4_MOUSE	Anxa4	319	47.6	13	11	Annexin A4
P15864	H12_MOUSE	H1-2	212	24.1	5	1	Histone H1.2
P16858	G3P_MOUSE	Gapdh	333	95.2	36	32	Glyceraldehyde-3-phosphate dehydrogenase
P17427	AP2A2_MOUSE	Ap2a2	938	11.8	6	4	AP-2 complex subunit alpha-2
P17563	SBP1_MOUSE	Selenbp1	472	32.8	11	1	Methanethiol oxidase
P17742	PPIA_MOUSE	Ppia	164	59.8	10	1	Peptidyl-prolyl cis-trans isomerase A
P18242	CATD_MOUSE	Ctsd	410	40	11	10	Cathepsin D
P18654	KS6A3_MOUSE	Rps6ka3	740	18.5	9	6	Ribosomal protein S6 kinase alpha-3
P18826	KPB1_MOUSE	Phka1	1241	45.3	33	32	Phosphorylase b kinase regulatory subunit alpha, skeletal muscle isoform
P19157	GSTP1_MOUSE	Gstp1	210	77.1	10	2	Glutathione S-transferase P 1
P46425	GSTP2_MOUSE	Gstp2	210	74.3	10	2	Glutathione S-transferase P 2
P23953	EST1C_MOUSE	Ces1c	554	52	18	15	Carboxylesterase 1C
Q8VCT4	EST1D_MOUSE	Ces1d	565	23.2	8	4	Carboxylesterase 1D
P24270	CATA_MOUSE	Cat	527	33.2	13	10	Catalase
P24527	LKHA4_MOUSE	Lta4h	611	46.3	20	20	Leukotriene A-4 hydrolase
P26039	TLN1_MOUSE	Tln1	2541	18.6	27	25	Talin-1
P26041	MOES_MOUSE	Msn	577	26	15	6	Moesin
P26043	RADI_MOUSE	Rdx	583	38.3	19	9	Radixin
P26443	DHE3_MOUSE	Glud1	558	39.4	15	2	Glutamate dehydrogenase 1, mitochondrial
P28271	ACOHC_MOUSE	Aco1	889	22.4	13	12	Cytoplasmic aconitate hydratase
P28474	ADHX_MOUSE	Adh5	374	74.1	17	16	Alcohol dehydrogenase class-3
P28650	PURA1_MOUSE	Adss1	457	68.9	27	25	Adenylosuccinate synthetase isozyme 1
P29391	FRIL1_MOUSE	Ftl1	183	68.9	11	2	Ferritin light chain 1
P31786	ACBP_MOUSE	Dbi	87	47.1	3	3	Acyl-CoA-binding protein
P32261	ANT3_MOUSE	Serpinc1	465	56.3	21	12	Antithrombin-III
P35486	ODPA_MOUSE	Pdha1	390	61.3	21	20	Pyruvate dehydrogenase E1 component subunit alpha, somatic form, mitochondrial
P35700	PRDX1_MOUSE	Prdx1	199	81.4	16	8	Peroxiredoxin-1
P39054	DYN2_MOUSE	Dnm2	870	5.4	3	1	Dynamin-2
P41216	ACSL1_MOUSE	Acsl1	699	19.7	8	7	Long-chain-fatty-acid--CoA ligase 1
P42232	STA5B_MOUSE	Stat5b	786	4.5	3	1	Signal transducer and activator of transcription 5B
P45377	ALD2_MOUSE	Akr1b8	316	18	7	3	Aldose reductase-related protein 2
P21300	ALD1_MOUSE	Akr1b7	316	16.5	5	1	Aldo-keto reductase family 1 member B7
P45376	ALDR_MOUSE	Akr1b1	316	58.2	19	18	Aldo-keto reductase family 1 member B1
P46638	RB11B_MOUSE	Rab11b	218	41.3	8	2	Ras-related protein Rab-11B
P46935	NEDD4_MOUSE	Nedd4	887	16.7	12	8	E3 ubiquitin-protein ligase NEDD4
P24549	AL1A1_MOUSE	Aldh1a1	501	40.5	15	11	Aldehyde dehydrogenase 1A1
P47739	AL3A1_MOUSE	Aldh3a1	453	45	19	16	Aldehyde dehydrogenase, dimeric NADP-preferring
P47738	ALDH2_MOUSE	Aldh2	519	66.1	26	22	Aldehyde dehydrogenase, mitochondrial
P47857	PFKAM_MOUSE	Pfkm	780	77.7	43	38	ATP-dependent 6-phosphofructokinase, muscle type
P48036	ANXA5_MOUSE	Anxa5	319	72.1	21	10	Annexin A5
P48758	CBR1_MOUSE	Cbr1	277	66.4	14	12	Carbonyl reductase [NADPH] 1
P48962	ADT1_MOUSE	Slc25a4	298	71.1	19	11	ADP/ATP translocase 1
P49182	HEP2_MOUSE	Serpind1	478	32.6	11	11	Heparin cofactor 2
P52480	KPYM_MOUSE	Pkm	531	78.5	46	44	Pyruvate kinase PKM
P54071	IDHP_MOUSE	Idh2	452	61.3	28	25	Isocitrate dehydrogenase [NADP], mitochondrial
P54728	RD23B_MOUSE	Rad23b	416	24.8	9	6	UV excision repair protein RAD23 homolog B
P55264	ADK_MOUSE	Adk	361	33	11	11	Adenosine kinase
P58252	EF2_MOUSE	Eef2	858	68.9	47	46	Elongation factor 2
P58774	TPM2_MOUSE	Tpm2	284	52.1	20	9	Tropomyosin beta chain
P60335	PCBP1_MOUSE	Pcbp1	356	45.8	10	8	Poly(rC)-binding protein 1
Q61990	PCBP2_MOUSE	Pcbp2	362	35.4	8	4	Poly(rC)-binding protein 2
P61027	RAB10_MOUSE	Rab10	200	22	5	3	Ras-related protein Rab-10
P61089	UBE2N_MOUSE	Ube2n	152	72.4	9	8	Ubiquitin-conjugating enzyme E2 N
P61087	UBE2K_MOUSE	Ube2k	200	43.5	6	5	Ubiquitin-conjugating enzyme E2 K
P54775	PRS6B_MOUSE	Psmc4	418	28.2	7	6	26S proteasome regulatory subunit 6B
P62196	PRS8_MOUSE	Psmc5	406	33	10	8	26S proteasome regulatory subunit 8
P46471	PRS7_MOUSE	Psmc2	433	14.3	7	6	26S proteasome regulatory subunit 7
P62192	PRS4_MOUSE	Psmc1	440	23	9	7	26S proteasome regulatory subunit 4
P61982	1433G_MOUSE	Ywhag	247	68.4	17	10	14-3-3 protein gamma
P63101	1433Z_MOUSE	Ywhaz	245	64.1	16	9	14-3-3 protein zeta/delta
P68254	1433T_MOUSE	Ywhaq	245	42	11	5	14-3-3 protein theta
Q9CQV8	1433B_MOUSE	Ywhab	246	52	14	6	14-3-3 protein beta/alpha
P68510	1433F_MOUSE	Ywhah	246	32.9	9	3	14-3-3 protein eta
P62259	1433E_MOUSE	Ywhae	255	77.6	22	19	14-3-3 protein epsilon
P10126	EF1A1_MOUSE	Eef1a1	462	60.4	16	8	Elongation factor 1-alpha 1
P62631	EF1A2_MOUSE	Eef1a2	463	67	21	13	Elongation factor 1-alpha 2
P62814	VATB2_MOUSE	Atp6v1b2	511	19	7	5	V-type proton ATPase subunit B, brain isoform
P62827	RAN_MOUSE	Ran	216	39.8	8	5	GTP-binding nuclear protein Ran
P62897	CYC_MOUSE	Cycs	105	49.5	6	4	Cytochrome c, somatic
P63001	RAC1_MOUSE	Rac1	192	49.5	8	3	Ras-related C3 botulinum toxin substrate 1
P60766	CDC42_MOUSE	Cdc42	191	47.1	6	4	Cell division control protein 42 homolog
P17156	HSP72_MOUSE	Hspa2	633	24.8	12	1	Heat shock-related 70 kDa protein 2
P63017	HSP7C_MOUSE	Hspa8	646	69.3	34	23	Heat shock cognate 71 kDa protein
P63038	CH60_MOUSE	Hspd1	573	60.4	28	27	60 kDa heat shock protein, mitochondrial
P63085	MK01_MOUSE	Mapk1	358	29.6	8	5	Mitogen-activated protein kinase 1
P63158	HMGB1_MOUSE	Hmgb1	215	26.5	5	4	High mobility group protein B1
P63242	IF5A1_MOUSE	Eif5a	154	63.6	10	5	Eukaryotic translation initiation factor 5A-1
P63328	PP2BA_MOUSE	Ppp3ca	521	35.5	11	5	Serine/threonine-protein phosphatase 2B catalytic subunit alpha isoform
P68134	ACTS_MOUSE	Acta1	377	88.6	30	5	Actin, alpha skeletal muscle
P68368	TBA4A_MOUSE	Tuba4a	448	75.4	24	7	Tubulin alpha-4A chain
P68373	TBA1C_MOUSE	Tuba1c	449	66.1	22	1	Tubulin alpha-1C chain
Q9JJZ2	TBA8_MOUSE	Tuba8	449	52.6	18	5	Tubulin alpha-8 chain
P68372	TBB4B_MOUSE	Tubb4b	445	82.7	27	1	Tubulin beta-4B chain
Q922F4	TBB6_MOUSE	Tubb6	447	49.4	16	4	Tubulin beta-6 chain
P99024	TBB5_MOUSE	Tubb5	444	78.6	27	4	Tubulin beta-5 chain
Q9ERD7	TBB3_MOUSE	Tubb3	450	34.2	16	1	Tubulin beta-3 chain
P70266	F261_MOUSE	Pfkfb1	471	18.7	7	6	6-phosphofructo-2-kinase/fructose-2,6-bisphosphatase 1
P70296	PEBP1_MOUSE	Pebp1	187	80.2	12	11	Phosphatidylethanolamine-binding protein 1
P70404	IDHG1_MOUSE	Idh3g	393	47.6	15	14	Isocitrate dehydrogenase [NAD] subunit gamma 1, mitochondrial
P70670	NACAM_MOUSE	Naca	2187	45.9	65	61	Nascent polypeptide-associated complex subunit alpha, muscle-specific form
P70698	PYRG1_MOUSE	Ctps1	591	17.1	8	5	CTP synthase 1
P80317	TCPZ_MOUSE	Cct6a	531	21.3	8	7	T-complex protein 1 subunit zeta
P84078	ARF1_MOUSE	Arf1	181	50.3	6	1	ADP-ribosylation factor 1
P61750	ARF4_MOUSE	Arf4	180	27.8	3	1	ADP-ribosylation factor 4
P97384	ANX11_MOUSE	Anxa11	503	37.8	18	16	Annexin A11
P97457	MLRS_MOUSE	Mylpf	169	76.9	14	13	Myosin regulatory light chain 2, skeletal muscle isoform
Q00519	XDH_MOUSE	Xdh	1335	6.6	5	4	Xanthine dehydrogenase/oxidase
Q00623	APOA1_MOUSE	Apoa1	264	65.9	19	17	Apolipoprotein A-I
P07758	A1AT1_MOUSE	Serpina1a	413	50.1	15	1	Alpha-1-antitrypsin 1-1
P22599	A1AT2_MOUSE	Serpina1b	413	55.7	17	6	Alpha-1-antitrypsin 1-2
Q00896	A1AT3_MOUSE	Serpina1c	412	50.2	16	1	Alpha-1-antitrypsin 1-3
Q00897	A1AT4_MOUSE	Serpina1d	413	40.2	13	2	Alpha-1-antitrypsin 1-4
Q01853	TERA_MOUSE	Vcp	806	75.2	46	45	Transitional endoplasmic reticulum ATPase
Q02053	UBA1_MOUSE	Uba1	1058	61.2	41	34	Ubiquitin-like modifier-activating enzyme 1
Q3THS6	METK2_MOUSE	Mat2a	395	31.9	8	7	S-adenosylmethionine synthase isoform type-2
Q3TW96	UAP1L_MOUSE	Uap1l1	507	11.2	4	3	UDP-N-acetylhexosamine pyrophosphorylase-like protein 1
Q3U1J4	DDB1_MOUSE	Ddb1	1140	21.5	20	19	DNA damage-binding protein 1
Q3ULJ0	GPD1L_MOUSE	Gpd1l	351	45.3	15	12	Glycerol-3-phosphate dehydrogenase 1-like protein
Q3V1D3	AMPD1_MOUSE	Ampd1	745	68.7	36	33	AMP deaminase 1
P13542	MYH8_MOUSE	Myh8	1937	44.6	96	3	Myosin-8
Q5SX40	MYH1_MOUSE	Myh1	1942	60.8	125	22	Myosin-1
Q8VDD5	MYH9_MOUSE	Myh9	1960	17.3	24	16	Myosin-9
P13541	MYH3_MOUSE	Myh3	1940	25.1	53	4	Myosin-3
O08638	MYH11_MOUSE	Myh11	1972	9.2	12	5	Myosin-11
Q02566	MYH6_MOUSE	Myh6	1938	17.1	39	2	Myosin-6
Q5SX39	MYH4_MOUSE	Myh4	1939	67.6	148	40	Myosin-4
Q60590	A1AG1_MOUSE	Orm1	207	33.8	6	2	Alpha-1-acid glycoprotein 1
Q60605	MYL6_MOUSE	Myl6	151	25.2	5	2	Myosin light polypeptide 6
Q60823	AKT2_MOUSE	Akt2	481	15.6	6	5	RAC-beta serine/threonine-protein kinase
Q9D154	ILEUA_MOUSE	Serpinb1a	379	39.6	13	8	Leukocyte elastase inhibitor A
Q60854	SPB6_MOUSE	Serpinb6	378	74.6	22	21	Serpin B6
Q60866	PTER_MOUSE	Pter	349	47	10	9	Phosphotriesterase-related protein
Q60931	VDAC3_MOUSE	Vdac3	283	22.3	6	4	Voltage-dependent anion-selective channel protein 3
Q61035	HARS1_MOUSE	Hars1	509	21.6	10	4	Histidine--tRNA ligase, cytoplasmic
Q61233	PLSL_MOUSE	Lcp1	627	9.7	5	3	Plastin-2
Q61234	SNTA1_MOUSE	Snta1	503	22.9	8	7	Alpha-1-syntrophin
Q61768	KINH_MOUSE	Kif5b	963	12.9	10	8	Kinesin-1 heavy chain
Q62095	DDX3Y_MOUSE	Ddx3y	658	10.8	4	1	ATP-dependent RNA helicase DDX3Y
Q64669	NQO1_MOUSE	Nqo1	274	38	7	5	NAD(P)H dehydrogenase [quinone] 1
Q6P1F6	2ABA_MOUSE	Ppp2r2a	447	25.5	8	5	Serine/threonine-protein phosphatase 2A 55 kDa regulatory subunit B alpha isoform
Q6P3D0	NUD16_MOUSE	Nudt16	195	33.8	7	6	U8 snoRNA-decapping enzyme
Q6P9R2	OXSR1_MOUSE	Oxsr1	527	21.6	9	8	Serine/threonine-protein kinase
Q6PIE5	AT1A2_MOUSE	Atp1a2	1020	14.7	10	5	Sodium/potassium-transporting ATPase subunit alpha-2
Q76MZ3	2AAA_MOUSE	Ppp2r1a	589	58.1	27	17	Serine/threonine-protein phosphatase 2A 65 kDa regulatory subunit A alpha isoform
Q80X95	RRAGA_MOUSE	Rraga	313	8.3	2	1	Ras-related GTP-binding protein A
Q8BH59	CMC1_MOUSE	Slc25a12	677	44.2	19	16	Calcium-binding mitochondrial carrier protein Aralar1
Q8BKC5	IPO5_MOUSE	Ipo5	1097	19.1	14	13	Importin-5
Q8BMF3	MAON_MOUSE	Me3	604	38.1	12	11	NADP-dependent malic enzyme, mitochondrial
Q8CGK3	LONM_MOUSE	Lonp1	949	30.6	17	17	Lon protease homolog, mitochondrial
Q8CHT0	AL4A1_MOUSE	Aldh4a1	562	27.8	12	11	Delta-1-pyrroline-5-carboxylate dehydrogenase, mitochondrial
Q8K0E8	FIBB_MOUSE	Fgb	481	62.6	23	22	Fibrinogen beta chain
Q8R050	ERF3A_MOUSE	Gspt1	636	17.1	8	6	Eukaryotic peptide chain release factor GTP-binding subunit ERF3A
Q8R429	AT2A1_MOUSE	Atp2a1	994	63.6	65	38	Sarcoplasmic/endoplasmic reticulum calcium ATPase 1
P47811	MK14_MOUSE	Mapk14	360	36.1	8	7	Mitogen-activated protein kinase 14
Q8VCR8	MYLK2_MOUSE	Mylk2	613	61.3	24	23	Myosin light chain kinase 2, skeletal/cardiac muscle
O08911	MK12_MOUSE	Mapk12	367	42	12	10	Mitogen-activated protein kinase 12
Q8BTM8	FLNA_MOUSE	Flna	2647	5.5	10	4	Filamin-A
Q8VHX6	FLNC_MOUSE	Flnc	2726	33.1	62	55	Filamin-C
Q91VK1	BZW2_MOUSE	Bzw2	419	18.4	5	4	Basic leucine zipper and W2 domain-containing protein 2
Q91WG0	EST2C_MOUSE	Ces2c	561	25.1	10	8	Acylcarnitine hydrolase
Q921H8	THIKA_MOUSE	Acaa1a	424	12.7	3	2	3-ketoacyl-CoA thiolase A, peroxisomal
Q921I1	TRFE_MOUSE	Tf	697	76.8	57	51	Serotransferrin
Q922B2	SYDC_MOUSE	Dars1	501	38.1	16	16	Aspartate--tRNA ligase, cytoplasmic
Q923T9	KCC2G_MOUSE	Camk2g	529	26.3	9	2	Calcium/calmodulin-dependent protein kinase type II subunit gamma
Q99JY9	ARP3_MOUSE	Actr3	418	13.6	3	2	Actin-related protein 3
Q99MN1	SYK_MOUSE	Kars1	595	10.1	4	3	Lysine--tRNA ligase
Q99MS7	EH1L1_MOUSE	Ehbp1l1	1716	8.2	8	7	EH domain-binding protein 1-like protein 1
Q9CQA3	SDHB_MOUSE	Sdhb	282	27.3	8	8	Succinate dehydrogenase [ubiquinone] iron-sulfur subunit, mitochondrial
Q9CZU6	CISY_MOUSE	Cs	464	63.1	21	20	Citrate synthase, mitochondrial
Q9D0M3	CY1_MOUSE	Cyc1	325	25.5	5	4	Cytochrome c1, heme protein, mitochondrial
Q9D6Y9	GLGB_MOUSE	Gbe1	702	46	25	25	1,4-alpha-glucan-branching enzyme
Q9D7G0	PRPS1_MOUSE	Prps1	318	78.3	17	9	Ribose-phosphate pyrophosphokinase 1
Q9DBC7	KAP0_MOUSE	Prkar1a	381	17.8	5	4	cAMP-dependent protein kinase type I-alpha regulatory subunit
Q9DCZ1	GMPR1_MOUSE	Gmpr	345	50.1	12	11	GMP reductase 1
Q9EPL8	IPO7_MOUSE	Ipo7	1038	19.3	12	11	Importin-7
Q9EQ20	MMSA_MOUSE	Aldh6a1	535	58.9	24	23	Methylmalonate-semialdehyde dehydrogenase [acylating], mitochondrial
Q9ESB3	HRG_MOUSE	Hrg	525	21.1	8	7	Histidine-rich glycoprotein
Q9ESD7	DYSF_MOUSE	Dysf	2090	8.5	9	7	Dysferlin
Q9JHI5	IVD_MOUSE	Ivd	424	68.2	19	18	Isovaleryl-CoA dehydrogenase, mitochondrial
Q9JI75	NQO2_MOUSE	Nqo2	231	60.2	10	8	Ribosyldihydronicotinamide dehydrogenase [quinone]
Q9JII6	AK1A1_MOUSE	Akr1a1	325	49.2	13	12	Aldo-keto reductase family 1 member A1
Q9JK42	PDK2_MOUSE	Pdk2	407	45.7	12	11	[Pyruvate dehydrogenase (acetyl-transferring)] kinase isozyme 2, mitochondrial
Q9JKB3	YBOX3_MOUSE	Ybx3	361	29.4	5	4	Y-box-binding protein 3
Q9JMA1	UBP14_MOUSE	Usp14	493	26	12	11	Ubiquitin carboxyl-terminal hydrolase 14
Q9JMH6	TRXR1_MOUSE	Txnrd1	613	35.4	13	12	Thioredoxin reductase 1, cytoplasmic
Q9JLT4	TRXR2_MOUSE	Txnrd2	524	11.5	3	2	Thioredoxin reductase 2, mitochondrial
Q9QUI0	RHOA_MOUSE	Rhoa	193	34.7	6	1	Transforming protein RhoA
Q9QYR9	ACOT2_MOUSE	Acot2	453	49.7	16	7	Acyl-coenzyme A thioesterase 2, mitochondrial
Q9QZ47	TNNT3_MOUSE	Tnnt3	272	38.6	12	11	Troponin T, fast skeletal muscle
Q9R0X4	ACOT9_MOUSE	Acot9	439	16.6	5	3	Acyl-coenzyme A thioesterase 9, mitochondrial
Q9WUB3	PYGM_MOUSE	Pygm	842	78.1	70	52	Glycogen phosphorylase, muscle form
Q9WVA4	TAGL2_MOUSE	Tagln2	199	53.8	8	7	Transgelin-2
Q9WVK4	EHD1_MOUSE	Ehd1	534	13.9	6	2	EH domain-containing protein 1
Q9Z0N1	IF2G_MOUSE	Eif2s3x	472	19.7	6	1	Eukaryotic translation initiation factor 2 subunit 3, X-linked
Q9Z1N5	DX39B_MOUSE	Ddx39b	428	15.2	5	3	Spliceosome RNA helicase Ddx39b
Q9Z2U0	PSA7_MOUSE	Psma7	248	39.9	9	5	Proteasome subunit alpha type-7
Q9Z2U1	PSA5_MOUSE	Psma5	241	42.7	7	6	Proteasome subunit alpha type-5
E9Q9K5	TRDN_MOUSE	Trdn	693	2.5	2	2	Triadin
O08600	NUCG_MOUSE	Endog	294	12.2	3	3	Endonuclease G, mitochondrial
O54962	BAF_MOUSE	Banf1	89	40.4	2	2	Barrier-to-autointegration factor
P00493	HPRT_MOUSE	Hprt1	218	17.9	3	3	Hypoxanthine-guanine phosphoribosyltransferase
P12787	COX5A_MOUSE	Cox5a	146	17.1	2	2	Cytochrome c oxidase subunit 5A, mitochondrial
P14148	RL7_MOUSE	Rpl7	270	10.7	2	2	60S ribosomal protein L7
P14869	RLA0_MOUSE	Rplp0	317	12.9	2	2	60S acidic ribosomal protein P0
P19536	COX5B_MOUSE	Cox5b	128	21.9	2	2	Cytochrome c oxidase subunit 5B, mitochondrial
P34884	MIF_MOUSE	Mif	115	13.9	2	2	Macrophage migration inhibitory factor
P62141	PP1B_MOUSE	Ppp1cb	327	35.2	9	2	Serine/threonine-protein phosphatase PP1-beta catalytic subunit
P62267	RS23_MOUSE	Rps23	143	26.6	2	2	40S ribosomal protein S23
P97478	COQ7_MOUSE	Coq7	217	12	1	1	5-demethoxyubiquinone hydroxylase, mitochondrial
Q61584	FXR1_MOUSE	Fxr1	677	4.7	2	2	Fragile X mental retardation syndrome-related protein 1
Q62084	PP14B_MOUSE	Ppp1r14b	147	8.8	1	1	Protein phosphatase 1 regulatory subunit 14B
Q7M6Y3	PICAL_MOUSE	Picalm	660	8.5	3	3	Phosphatidylinositol-binding clathrin assembly protein
Q8BWU5	OSGEP_MOUSE	Osgep	335	5.7	1	1	Probable tRNA N6-adenosine threonylcarbamoyltransferase
Q8BZW8	NHLC2_MOUSE	Nhlrc2	725	5.4	2	2	NHL repeat-containing protein 2
Q8C0L6	PAOX_MOUSE	Paox	504	3.2	1	1	Peroxisomal N(1)-acetyl-spermine/spermidine oxidase
Q8R2G4	NAR3_MOUSE	Art3	371	11.6	2	2	Ecto-ADP-ribosyltransferase 3
Q91WS0	CISD1_MOUSE	Cisd1	108	25.9	2	2	CDGSH iron-sulfur domain-containing protein 1
Q922D4	PP6R3_MOUSE	Ppp6r3	844	6.6	3	3	Serine/threonine-protein phosphatase 6 regulatory subunit 3
Q99JB8	PACN3_MOUSE	Pacsin3	424	11.8	4	4	Protein kinase C and casein kinase II substrate protein 3
Q99JX4	EIF3M_MOUSE	Eif3m	374	8.3	2	2	Eukaryotic translation initiation factor 3 subunit M
Q99L47	F10A1_MOUSE	St13	371	10.2	4	4	Hsc70-interacting protein
Q99LP6	GRPE1_MOUSE	Grpel1	217	9.2	2	2	GrpE protein homolog 1, mitochondrial
Q9CQ89	CUTA_MOUSE	Cuta	177	18.1	2	2	Protein CutA
Q9D4H8	CUL2_MOUSE	Cul2	745	3.9	2	2	Cullin-2
Q9D8X1	CUTC_MOUSE	Cutc	272	11.4	2	2	Copper homeostasis protein cutC homolog
Q9ET01	PYGL_MOUSE	Pygl	850	15.4	9	1	Glycogen phosphorylase, liver form
Q9JM14	NT5C_MOUSE	Nt5c	200	19.5	2	2	5'(3')-deoxyribonucleotidase, cytosolic type
Q9WTP6	KAD2_MOUSE	Ak2	239	15.1	3	2	Adenylate kinase 2, mitochondrial
Q3TCH7	CUL4A_MOUSE	Cul4a	759	3.7	2	1	Cullin-4A
Q61151	2A5E_MOUSE	Ppp2r5e	467	9.9	3	2	Serine/threonine-protein phosphatase 2A 56 kDa regulatory subunit epsilon isoform
Q9WUL7	ARL3_MOUSE	Arl3	182	18.1	2	1	ADP-ribosylation factor-like protein 3
O08788	DCTN1_MOUSE	Dctn1	1281	4	2	2	Dynactin subunit 1
P35492	HUTH_MOUSE	Hal	657	8.1	3	3	Histidine ammonia-lyase
P47968	RPIA_MOUSE	Rpia	303	8.9	2	2	Ribose-5-phosphate isomerase
P63030	MPC1_MOUSE	Mpc1	109	26.6	2	2	Mitochondrial pyruvate carrier 1
P70398	USP9X_MOUSE	Usp9x	2559	1.9	2	2	Probable ubiquitin carboxyl-terminal hydrolase FAF-X
P70697	DCUP_MOUSE	Urod	367	13.1	2	2	Uroporphyrinogen decarboxylase
Q8QZY1	EIF3L_MOUSE	Eif3l	564	5.3	2	2	Eukaryotic translation initiation factor 3 subunit L
Q8R2H9	PHOP1_MOUSE	Phospho1	267	19.1	4	4	Phosphoethanolamine/phosphocholine phosphatase
Q9CQI3	GMFB_MOUSE	Gmfb	142	23.9	2	2	Glia maturation factor beta
Q9CXT8	MPPB_MOUSE	Pmpcb	489	12.1	3	2	Mitochondrial-processing peptidase subunit beta
Q9D8E6	RL4_MOUSE	Rpl4	419	7.9	2	2	60S ribosomal protein L4
Q9ET80	JPH1_MOUSE	Jph1	660	5.6	4	4	Junctophilin-1
Q9JJN5	CBPN_MOUSE	Cpn1	457	8.1	3	3	Carboxypeptidase N catalytic chain
Q9WUR9	KAD4_MOUSE	Ak4	223	12.6	2	2	Adenylate kinase 4, mitochondrial
Q9WUZ5	TNNI1_MOUSE	Tnni1	187	11.8	2	2	Troponin I, slow skeletal muscle
P22315	HEMH_MOUSE	Fech	420	10	3	3	Ferrochelatase, mitochondrial
P47911	RL6_MOUSE	Rpl6	296	5.1	1	1	60S ribosomal protein L6
P59017	B2L13_MOUSE	Bcl2l13	434	7.1	2	2	Bcl-2-like protein 13
P63276	RS17_MOUSE	Rps17	135	25.2	2	2	40S ribosomal protein S17
P97315	CSRP1_MOUSE	Csrp1	193	25.4	3	3	Cysteine and glycine-rich protein 1
Q61081	CDC37_MOUSE	Cdc37	379	10	2	2	Hsp90 co-chaperone Cdc37
Q8VBT1	TXLNB_MOUSE	Txlnb	685	7	2	2	Beta-taxilin
Q91YE8	SYNP2_MOUSE	Synpo2	1087	3.6	2	2	Synaptopodin-2
Q9CPQ8	ATP5L_MOUSE	Atp5mg	103	37.9	2	2	ATP synthase subunit g, mitochondrial
Q9D1H9	MFAP4_MOUSE	Mfap4	257	7	1	1	Microfibril-associated glycoprotein 4
O88668	CREG1_MOUSE	Creg1	220	13.2	2	2	Protein CREG1
P24547	IMDH2_MOUSE	Impdh2	514	5.3	2	2	Inosine-5'-monophosphate dehydrogenase 2
P47757	CAPZB_MOUSE	Capzb	277	15.9	3	3	F-actin-capping protein subunit beta
P60867	RS20_MOUSE	Rps20	119	19.3	2	2	40S ribosomal protein S20
P63248	IPKA_MOUSE	Pkia	76	50	3	3	cAMP-dependent protein kinase inhibitor alpha
Q505F5	LRC47_MOUSE	Lrrc47	581	4.8	2	2	Leucine-rich repeat-containing protein 47
Q5M8N4	D39U1_MOUSE	Sdr39u1	293	6.5	1	1	Epimerase family protein SDR39U1
Q8BVQ5	PPME1_MOUSE	Ppme1	386	10.4	2	2	Protein phosphatase methylesterase 1
Q99J45	NRBP_MOUSE	Nrbp1	535	5.8	2	2	Nuclear receptor-binding protein
Q99LD8	DDAH2_MOUSE	Ddah2	285	9.1	2	2	N(G),N(G)-dimethylarginine dimethylaminohydrolase 2
Q9D1L0	CHCH2_MOUSE	Chchd2	153	22.2	2	2	Coiled-coil-helix-coiled-coil-helix domain-containing protein 2
Q9JLH8	TMOD4_MOUSE	Tmod4	345	9.3	3	3	Tropomodulin-4
Q9QZD9	EIF3I_MOUSE	Eif3i	325	6.5	2	2	Eukaryotic translation initiation factor 3 subunit I
Q9WTX6	CUL1_MOUSE	Cul1	776	3	1	1	Cullin-1
O35864	CSN5_MOUSE	Cops5	334	5.4	2	2	COP9 signalosome complex subunit 5
Q01405	SC23A_MOUSE	Sec23a	765	6.9	2	2	Protein transport protein Sec23A
Q8C494	PRR33_MOUSE	Prr33	260	11.9	2	2	Proline-rich protein 33
Q8CAQ8	MIC60_MOUSE	Immt	757	4.2	2	2	MIC
Q8K0D5	EFGM_MOUSE	Gfm1	751	2.8	2	2	Elongation factor G, mitochondrial
Q8VED9	LEGL_MOUSE	Lgalsl	172	14.5	2	2	Galectin-related protein
Q9D8S4	ORN_MOUSE	Rexo2	237	11.8	2	2	Oligoribonuclease, mitochondrial
P62849	RS24_MOUSE	Rps24	133	20.3	2	2	40S ribosomal protein S24
Q05816	FABP5_MOUSE	Fabp5	135	13.3	2	2	Fatty acid-binding protein 5
Q91W89	MA2C1_MOUSE	Man2c1	1039	3.5	2	2	Alpha-mannosidase 2C1
Q8VDI7	UBAC1_MOUSE	Ubac1	409	11.2	3	3	Ubiquitin-associated domain-containing protein 1
P03921	NU5M_MOUSE	Mtnd5	607	10	2	2	NADH-ubiquinone oxidoreductase chain 5
P43023	CX6A2_MOUSE	Cox6a2	97	42.3	2	2	Cytochrome c oxidase subunit 6A2, mitochondrial
P48772	COX8B_MOUSE	Cox8b	70	50	2	2	Cytochrome c oxidase subunit 8B, mitochondrial
P56392	CX7A1_MOUSE	Cox7a1	80	28.8	2	2	Cytochrome c oxidase subunit 7A1, mitochondrial
Q80VP0	TCPR1_MOUSE	Tecpr1	1166	1.4	1	1	Tectonin beta-propeller repeat-containing protein 1
Q8R1I1	QCR9_MOUSE	Uqcr10	64	37.5	2	2	Cytochrome b-c1 complex subunit 9
P09041	PGK2_MOUSE	Pgk2	417	23.5	8	1	Phosphoglycerate kinase 2
P35980	RL18_MOUSE	Rpl18	188	13.8	2	2	60S ribosomal protein L18
A3KG59	P20D2_MOUSE	Pm20d2	431	8.1	2	2	Xaa-Arg dipeptidase
Q8BND5	QSOX1_MOUSE	Qsox1	748	3.1	2	2	Sulfhydryl oxidase 1
Q91VH6	MEMO1_MOUSE	Memo1	297	12.1	2	2	Protein MEMO1
D3Z4S3	PTRD1_MOUSE	Ptrhd1	140	26.4	2	2	Putative peptidyl-tRNA hydrolase PTRHD1
Q9QXT0	CNPY2_MOUSE	Cnpy2	182	17.6	2	2	Protein canopy homolog 2
P0DN34	NDUB1_MOUSE	Ndufb1	57	35.1	2	2	NADH dehydrogenase [ubiquinone] 1 beta subcomplex subunit 1
O08532	CA2D1_MOUSE	Cacna2d1	1103	6.3	5	5	Voltage-dependent calcium channel subunit alpha-2/delta-1
Q6PD03	2A5A_MOUSE	Ppp2r5a	486	9.5	3	3	Serine/threonine-protein phosphatase 2A 56 kDa regulatory subunit alpha isoform
Q8BP40	PPA6_MOUSE	Acp6	418	8.4	3	3	Lysophosphatidic acid phosphatase type 6
Q99L20	GSTT3_MOUSE	Gstt3	241	8.3	2	1	Glutathione S-transferase theta-3
O70492	SNX3_MOUSE	Snx3	162	24.7	4	3	Sorting nexin-3
P24452	CAPG_MOUSE	Capg	352	10.8	2	2	Macrophage-capping protein
Q9CPP6	NDUA5_MOUSE	Ndufa5	116	23.3	2	2	NADH dehydrogenase [ubiquinone] 1 alpha subcomplex subunit 5
Q8K2C6	SIR5_MOUSE	Sirt5	310	13.2	3	3	NAD-dependent protein deacylase sirtuin-5, mitochondrial
Q9ER35	FN3K_MOUSE	Fn3k	309	9.1	2	2	Fructosamine-3-kinase
P35979	RL12_MOUSE	Rpl12	165	14.5	2	2	60S ribosomal protein L12
Q62407	SPEG_MOUSE	Speg	3262	1.4	2	2	Striated muscle-specific serine/threonine-protein kinase
P21107	TPM3_MOUSE	Tpm3	285	28.8	11	1	Tropomyosin alpha-3 chain
O35969	GAMT_MOUSE	Gamt	236	29.2	3	3	Guanidinoacetate N-methyltransferase
P62855	RS26_MOUSE	Rps26	115	13.9	2	2	40S ribosomal protein S26
P97346	NXN_MOUSE	Nxn	435	5.5	2	2	Nucleoredoxin
Q99LC8	EI2BA_MOUSE	Eif2b1	305	5.2	1	1	Translation initiation factor eIF-2B subunit alpha
Q8BJU0	SGTA_MOUSE	Sgta	315	8.6	2	2	Small glutamine-rich tetratricopeptide repeat-containing protein alpha
Q99JI1	MSTN1_MOUSE	Mustn1	82	13.4	1	1	Musculoskeletal embryonic nuclear protein 1
P62245	RS15A_MOUSE	Rps15a	130	10.8	1	1	40S ribosomal protein S15a
P62830	RL23_MOUSE	Rpl23	140	21.4	2	2	60S ribosomal protein L23
P49615	CDK5_MOUSE	Cdk5	292	6.5	2	1	Cyclin-dependent-like kinase 5
Q8R5H1	UBP15_MOUSE	Usp15	981	2.7	2	2	Ubiquitin carboxyl-terminal hydrolase 15
Q9Z0X1	AIFM1_MOUSE	Aifm1	612	5.2	2	2	Apoptosis-inducing factor 1, mitochondrial
P51859	HDGF_MOUSE	Hdgf	237	18.6	2	2	Hepatoma-derived growth factor
Q62188	DPYL3_MOUSE	Dpysl3	570	7	3	3	Dihydropyrimidinase-related protein 3
Q8VCB3	GYS2_MOUSE	Gys2	704	10.5	5	4	Glycogen [starch] synthase, liver
Q60668	HNRPD_MOUSE	Hnrnpd	355	6.2	2	1	Heterogeneous nuclear ribonucleoprotein D0
Q8CFV9	RIFK_MOUSE	Rfk	155	18.1	2	2	Riboflavin kinase
Q3TLP5	ECHD2_MOUSE	Echdc2	296	8.8	2	2	Enoyl-CoA hydratase domain-containing protein 2, mitochondrial
Q8CAY6	THIC_MOUSE	Acat2	397	7.8	2	2	Acetyl-CoA acetyltransferase, cytosolic
P28656	NP1L1_MOUSE	Nap1l1	391	9.7	3	2	Nucleosome assembly protein 1-like 1
P12970	RL7A_MOUSE	Rpl7a	266	12.4	2	2	60S ribosomal protein L7a
Q80XI3	IF4G3_MOUSE	Eif4g3	1579	0.9	2	1	Eukaryotic translation initiation factor 4 gamma 3
P61164	ACTZ_MOUSE	Actr1a	376	16.8	3	1	Alpha-centractin
Q9D1E6	TBCB_MOUSE	Tbcb	244	11.9	2	2	Tubulin-folding cofactor B
P63073	IF4E_MOUSE	Eif4e	217	9.7	3	3	Eukaryotic translation initiation factor 4E
P51660	DHB4_MOUSE	Hsd17b4	735	2.7	2	2	Peroxisomal multifunctional enzyme type 2
O35129	PHB2_MOUSE	Phb2	299	11	2	2	Prohibitin-2
Q60973	RBBP7_MOUSE	Rbbp7	425	9.2	2	1	Histone-binding protein RBBP7
Q6ZWY6	U2D2B_MOUSE	Ube2d2b	147	19.7	2	1	Ubiquitin-conjugating enzyme E2 D2B
P99027	RLA2_MOUSE	Rplp2	115	42.6	2	2	60S acidic ribosomal protein P2
Q6IRU2	TPM4_MOUSE	Tpm4	248	12.5	4	1	Tropomyosin alpha-4 chain
P28653	PGS1_MOUSE	Bgn	369	6.8	2	2	Biglycan
P61922	GABT_MOUSE	Abat	500	4.4	2	2	4-aminobutyrate aminotransferase, mitochondrial
Q80UG2	PLXA4_MOUSE	Plxna4	1893	1.3	2	2	Plexin-A4
Q3ULW8	PARP3_MOUSE	Parp3	533	5.1	2	2	Protein mono-ADP-ribosyltransferase PARP3
Q60710	SAMH1_MOUSE	Samhd1	658	4.9	1	1	Deoxynucleoside triphosphate triphosphohydrolase SAMHD1
O88587	COMT_MOUSE	Comt	265	18.1	1	1	Catechol O-methyltransferase
Q99K82	SMOX_MOUSE	Smox	555	5	2	2	Spermine oxidase
Q9ER99	RSCA1_MOUSE	Rsc1a1	582	7.6	1	1	Regulatory solute carrier protein family 1 member 1
O88487	DC1I2_MOUSE	Dync1i2	612	4.4	1	1	Cytoplasmic dynein 1 intermediate chain 2
P09813	APOA2_MOUSE	Apoa2	102	9.8	1	1	Apolipoprotein A-II
P33622	APOC3_MOUSE	Apoc3	99	19.2	1	1	Apolipoprotein C-III
P56376	ACYP1_MOUSE	Acyp1	99	12.1	1	1	Acylphosphatase-1
P62774	MTPN_MOUSE	Mtpn	118	17.8	1	1	Myotrophin
P62843	RS15_MOUSE	Rps15	145	15.2	1	1	40S ribosomal protein S15
P97822	AN32E_MOUSE	Anp32e	260	7.3	1	1	Acidic leucine-rich nuclear phosphoprotein 32 family member E
P99028	QCR6_MOUSE	Uqcrh	89	20.2	1	1	Cytochrome b-c1 complex subunit 6, mitochondrial
Q04857	CO6A1_MOUSE	Col6a1	1025	2.3	1	1	Collagen alpha-1(VI) chain
Q06185	ATP5I_MOUSE	Atp5me	71	16.9	1	1	ATP synthase subunit e, mitochondrial
Q3MI48	JSPR1_MOUSE	Jsrp1	332	5.7	1	1	Junctional sarcoplasmic reticulum protein 1
Q3SXD3	HDDC2_MOUSE	Hddc2	199	8.5	1	1	5'-deoxynucleotidase HDDC2
Q3TVI8	PBIP1_MOUSE	Pbxip1	727	2.5	1	1	Pre-B-cell leukemia transcription factor-interacting protein 1
Q58A65	JIP4_MOUSE	Spag9	1321	1.3	1	1	C-Jun-amino-terminal kinase-interacting protein 4
Q64152	BTF3_MOUSE	Btf3	204	9.3	1	1	Transcription factor BTF3
Q8BGB7	ENOPH_MOUSE	Enoph1	257	8.6	1	1	Enolase-phosphatase E1
Q8BVE3	VATH_MOUSE	Atp6v1h	483	4.8	1	1	V-type proton ATPase subunit H
Q8R5A0	SMYD2_MOUSE	Smyd2	433	3.7	1	1	N-lysine methyltransferase SMYD2
Q91X52	DCXR_MOUSE	Dcxr	244	15.6	1	1	L-xylulose reductase
Q91ZM2	SH2B1_MOUSE	Sh2b1	756	2.2	1	1	SH2B adapter protein 1
Q99LF4	RTCB_MOUSE	Rtcb	505	4.6	1	1	RNA-splicing ligase RtcB homolog
Q99LY9	NDUS5_MOUSE	Ndufs5	106	11.3	1	1	NADH dehydrogenase [ubiquinone] iron-sulfur protein 5
Q9CPR4	RL17_MOUSE	Rpl17	184	8.7	1	1	60S ribosomal protein L17
Q9CQE8	RTRAF_MOUSE	RTRAF	244	8.2	1	1	RNA transcription, translation and transport factor protein
Q9CX80	CYGB_MOUSE	Cygb	190	12.6	1	1	Cytoglobin
Q9CY34	UB2FA_MOUSE	Ube2f	185	16.2	1	1	NEDD8-conjugating enzyme UBE2F
Q9D114	MESH1_MOUSE	Hddc3	179	23.5	1	1	Guanosine-3',5'-bis(diphosphate) 3'-pyrophosphohydrolase MESH1
Q9EPR2	PG12A_MOUSE	Pla2g12a	192	18.2	1	1	Group XIIA secretory phospholipase A2
Q9WTX5	SKP1_MOUSE	Skp1	163	11.7	1	1	S-phase kinase-associated protein 1
Q9WU28	PFD5_MOUSE	Pfdn5	154	11.7	1	1	Prefoldin subunit 5
Q9Z1F9	SAE2_MOUSE	Uba2	638	3.8	1	1	SUMO-activating enzyme subunit 2
Q60737	CSK21_MOUSE	Csnk2a1	391	5.1	1	1	Casein kinase II subunit alpha
Q8BP48	MAP11_MOUSE	Metap1	386	4.4	1	1	Methionine aminopeptidase 1
Q91ZI0	CELR3_MOUSE	Celsr3	3301	0.6	1	1	Cadherin EGF LAG seven-pass G-type receptor 3
Q99JY3	GIMA4_MOUSE	Gimap4	328	6.1	1	1	GTPase IMAP family member 4
P03911	NU4M_MOUSE	Mtnd4	459	3.9	1	1	NADH-ubiquinone oxidoreductase chain 4
P50580	PA2G4_MOUSE	Pa2g4	394	7.9	1	1	Proliferation-associated protein 2G4
Q69ZR2	HECD1_MOUSE	Hectd1	2618	1.5	1	1	E3 ubiquitin-protein ligase HECTD1
Q8BVG4	DPP9_MOUSE	Dpp9	862	2.4	1	1	Dipeptidyl peptidase 9
Q8R3P0	ACY2_MOUSE	Aspa	312	7.4	1	1	Aspartoacylase
Q9DB15	RM12_MOUSE	Mrpl12	201	11.9	1	1	39S ribosomal protein L12, mitochondrial
Q9WUK2	IF4H_MOUSE	Eif4h	248	5.2	1	1	Eukaryotic translation initiation factor 4H
B1AY13	UBP24_MOUSE	Usp24	2617	1.5	1	1	Ubiquitin carboxyl-terminal hydrolase 24
O88851	RBBP9_MOUSE	Rbbp9	186	8.6	1	1	Putative hydrolase RBBP9
Q61599	GDIR2_MOUSE	Arhgdib	200	10.5	1	1	Rho GDP-dissociation inhibitor 2
Q8C7E7	STBD1_MOUSE	Stbd1	338	5.6	1	1	Starch-binding domain-containing protein 1
Q8VCS0	PGRP2_MOUSE	Pglyrp2	530	3.2	1	1	N-acetylmuramoyl-L-alanine amidase
Q9JMC3	DNJA4_MOUSE	Dnaja4	397	4.8	1	1	DnaJ homolog subfamily A member 4
Q3UE37	UBE2Z_MOUSE	Ube2z	356	6.5	1	1	Ubiquitin-conjugating enzyme E2 Z
Q8BH69	SPS1_MOUSE	Sephs1	392	3.8	1	1	Selenide, water dikinase 1
P01631	KV2A7_MOUSE		113	11.5	1	1	Ig kappa chain V-II region 26-10
P32233	DRG1_MOUSE	Drg1	367	4.9	1	1	Developmentally-regulated GTP-binding protein 1
E9Q612	PTPRO_MOUSE	Ptpro	1226	1	1	1	Receptor-type tyrosine-protein phosphatase O
O70578	CCG1_MOUSE	Cacng1	223	7.6	1	1	Voltage-dependent calcium channel gamma-1 subunit
Q9JI90	RNF14_MOUSE	Rnf14	485	4.5	1	1	E3 ubiquitin-protein ligase RNF14
P70389	ALS_MOUSE	Igfals	603	3.2	1	1	Insulin-like growth factor-binding protein complex acid labile subunit
Q02844	TRYB1_MOUSE	Tpsab1	273	4.4	1	1	Tryptase
O54754	AOXA_MOUSE	Aox1	1333	1.5	1	1	Aldehyde oxidase 1
P12815	PDCD6_MOUSE	Pdcd6	191	5.8	1	1	Programmed cell death protein 6
P31725	S10A9_MOUSE	S100a9	113	12.4	1	1	Protein S100-A9
Q60935	NAR1_MOUSE	Art1	325	4.3	1	1	GPI-linked NAD(P)(+)--arginine ADP-ribosyltransferase 1
Q6P3A8	ODBB_MOUSE	Bckdhb	390	4.4	1	1	2-oxoisovalerate dehydrogenase subunit beta, mitochondrial
Q8K2I1	FNTB_MOUSE	Fntb	437	4.3	1	1	Protein farnesyltransferase subunit beta
Q99MR8	MCCA_MOUSE	Mccc1	717	2.5	1	1	Methylcrotonoyl-CoA carboxylase subunit alpha, mitochondrial
Q9CQR2	RS21_MOUSE	Rps21	83	16.9	1	1	40S ribosomal protein S21
Q9D9A7	PTG3L_MOUSE	Ptges3l	131	12.2	1	1	Putative protein PTGES3L
P34022	RANG_MOUSE	Ranbp1	203	11.3	1	1	Ran-specific GTPase-activating protein
P55302	AMRP_MOUSE	Lrpap1	360	3.1	1	1	Alpha-2-macroglobulin receptor-associated protein
Q6PEE3	RIR2B_MOUSE	Rrm2b	351	3.7	1	1	Ribonucleoside-diphosphate reductase subunit M2 B
Q8VE38	OXND1_MOUSE	Oxnad1	311	6.1	1	1	Oxidoreductase NAD-binding domain-containing protein 1
Q9D7C9	NRK2_MOUSE	Nmrk2	195	8.2	1	1	Nicotinamide riboside kinase 2
Q9QZE7	TSNAX_MOUSE	Tsnax	290	6.6	1	1	Translin-associated protein X
P63147	UBE2B_MOUSE	Ube2b	152	11.2	1	1	Ubiquitin-conjugating enzyme E2 B
Q9WVS6	PRKN_MOUSE	Prkn	464	5.4	1	1	E3 ubiquitin-protein ligase parkin
O55026	ENTP2_MOUSE	Entpd2	495	3.4	1	1	Ectonucleoside triphosphate diphosphohydrolase 2
P35123	UBP4_MOUSE	Usp4	962	3.1	1	1	Ubiquitin carboxyl-terminal hydrolase 4
Q8CFX1	G6PE_MOUSE	H6pd	789	3.3	1	1	GDH/6PGL endoplasmic bifunctional protein
Q9QZ39	SIA7A_MOUSE	St6galnac1	526	2.9	1	1	Alpha-N-acetylgalactosaminide alpha-2,6-sialyltransferase 1
P62918	RL8_MOUSE	Rpl8	257	14.4	1	1	60S ribosomal protein L8
Q8R317	UBQL1_MOUSE	Ubqln1	582	2.2	1	1	Ubiquilin-1
Q9D7I5	LHPP_MOUSE	Lhpp	270	6.7	1	1	Phospholysine phosphohistidine inorganic pyrophosphate phosphatase
Q8BUK6	HOOK3_MOUSE	Hook3	718	1.9	1	1	Protein Hook homolog 3
P11859	ANGT_MOUSE	Agt	477	2.7	1	1	Angiotensinogen
Q05D44	IF2P_MOUSE	Eif5b	1216	1.3	1	1	Eukaryotic translation initiation factor 5B
Q9QWR8	NAGAB_MOUSE	Naga	415	2.7	1	1	Alpha-N-acetylgalactosaminidase
O08736	CASPC_MOUSE	Casp12	419	2.6	1	1	Caspase-12
P51910	APOD_MOUSE	Apod	189	6.3	1	1	Apolipoprotein D
Q3V1L4	5NTC_MOUSE	Nt5c2	560	3.2	1	1	Cytosolic purine 5'-nucleotidase
Q8JZU0	NUD13_MOUSE	Nudt13	352	5.7	1	1	NAD(P)H pyrophosphatase NUDT13, mitochondrial
Q8VE95	CH082_MOUSE		218	5	1	1	UPF0598 protein C8orf82 homolog
Q9CQ80	VPS25_MOUSE	Vps25	176	5.7	1	1	Vacuolar protein-sorting-associated protein 25
O88398	AVIL_MOUSE	Avil	819	2.1	1	1	Advillin
P56135	ATPK_MOUSE	Atp5mf	88	13.6	1	1	ATP synthase subunit f, mitochondrial
P62311	LSM3_MOUSE	Lsm3	102	11.8	1	1	U6 snRNA-associated Sm-like protein LSm3
Q9D0G0	RT30_MOUSE	Mrps30	442	4.3	1	1	28S ribosomal protein S30, mitochondrial
P0C090	RC3H2_MOUSE	Rc3h2	1187	0.7	1	1	Roquin-2
P14115	RL27A_MOUSE	Rpl27a	148	7.4	1	1	60S ribosomal protein L27a
Q5XJY6	FANCB_MOUSE	Fancb	703	1.3	1	1	Fanconi anemia group B protein homolog
Q62415	ASPP1_MOUSE	Ppp1r13b	1087	0.9	1	1	Apoptosis-stimulating of p53 protein 1
Q9CQC7	NDUB4_MOUSE	Ndufb4	129	8.5	1	1	NADH dehydrogenase [ubiquinone] 1 beta subcomplex subunit 4
Q9JIF7	COPB_MOUSE	Copb1	953	2.2	1	1	Coatomer subunit beta
Urea/Thiourea extract
A2ABU4	MYOM3_MOUSE	Myom3	1439	61.2	63	63	Myomesin-3
A2AMM0	CAVN4_MOUSE	Cavin4	362	20.4	6	6	Caveolae-associated protein 4
E9PV24	FIBA_MOUSE	Fga	789	15.7	8	8	Fibrinogen alpha chain
E9Q9K5	TRDN_MOUSE	Trdn	693	18	12	12	Triadin
G5E8K5	ANK3_MOUSE	Ank3	1961	5	4	4	Ankyrin-3
O08553	DPYL2_MOUSE	Dpysl2	572	12.6	4	4	Dihydropyrimidinase-related protein 2
O08600	NUCG_MOUSE	Endog	294	11.2	3	3	Endonuclease G, mitochondrial
O08709	PRDX6_MOUSE	Prdx6	224	48.7	8	8	Peroxiredoxin-6
O08749	DLDH_MOUSE	Dld	509	53	18	18	Dihydrolipoyl dehydrogenase, mitochondrial
O08756	HCD2_MOUSE	Hsd17b10	261	44.1	7	7	3-hydroxyacyl-CoA dehydrogenase type-2
O08808	DIAP1_MOUSE	Diaph1	1255	7.7	4	4	Protein diaphanous homolog 1
O09061	PSB1_MOUSE	Psmb1	240	25	4	4	Proteasome subunit beta type-1
O09161	CASQ2_MOUSE	Casq2	415	34.5	11	11	Calsequestrin-2
O09165	CASQ1_MOUSE	Casq1	405	65.2	20	20	Calsequestrin-1
O35129	PHB2_MOUSE	Phb2	299	72.9	19	19	Prohibitin-2
O35206	COFA1_MOUSE	Col15a1	1367	4.7	4	4	Collagen alpha-1(XV) chain
O35343	IMA3_MOUSE	Kpna4	521	20	4	3	Importin subunit alpha-3
O35344	IMA4_MOUSE	Kpna3	521	25.7	6	5	Importin subunit alpha-4
O35367	KERA_MOUSE	Kera	351	41.3	10	10	Keratocan
O35459	ECH1_MOUSE	Ech1	327	18.7	5	5	Delta(3,5)-Delta(2,4)-dienoyl-CoA isomerase, mitochondrial
O35593	PSDE_MOUSE	Psmd14	310	21.9	4	4	26S proteasome non-ATPase regulatory subunit 14
O35658	C1QBP_MOUSE	C1qbp	278	34.9	4	4	Complement component 1 Q subcomponent-binding protein, mitochondrial
O35855	BCAT2_MOUSE	Bcat2	393	17.3	4	4	Branched-chain-amino-acid aminotransferase, mitochondrial
O54724	CAVN1_MOUSE	Cavin1	392	36.7	12	12	Caveolae-associated protein 1
O54734	OST48_MOUSE	Ddost	441	22.9	4	4	Dolichyl-diphosphooligosaccharide--protein glycosyltransferase 48 kDa subunit
O54962	BAF_MOUSE	Banf1	89	48.3	3	3	Barrier-to-autointegration factor
O55028	BCKD_MOUSE	Bckdk	412	8.5	2	2	[3-methyl-2-oxobutanoate dehydrogenase [lipoamide]] kinase, mitochondrial
O55103	PRAX_MOUSE	Prx	1391	32.1	28	28	Periaxin
O55126	NIPS2_MOUSE	Nipsnap2	281	48.8	11	11	Protein NipSnap homolog 2
O55234	PSB5_MOUSE	Psmb5	264	34.1	7	7	Proteasome subunit beta type-5
O70209	PDLI3_MOUSE	Pdlim3	316	51.9	11	11	PDZ and LIM domain protein 3
O70250	PGAM2_MOUSE	Pgam2	253	79.8	20	14	Phosphoglycerate mutase 2
O70325	GPX4_MOUSE	Gpx4	197	16.2	3	3	Phospholipid hydroperoxide glutathione peroxidase
O70373	XIRP1_MOUSE	Xirp1	1129	5.8	5	5	Xin actin-binding repeat-containing protein 1
O70400	PDLI1_MOUSE	Pdlim1	327	15	3	3	PDZ and LIM domain protein 1
O70435	PSA3_MOUSE	Psma3	255	20.8	5	5	Proteasome subunit alpha type-3
O70548	TELT_MOUSE	Tcap	167	56.3	9	9	Telethonin
O70571	PDK4_MOUSE	Pdk4	412	25.2	6	6	[Pyruvate dehydrogenase (acetyl-transferring)] kinase isozyme 4, mitochondrial
O70622	RTN2_MOUSE	Rtn2	471	20.4	7	7	Reticulon-2
O88322	NID2_MOUSE	Nid2	1403	14.7	14	13	Nidogen-2
O88342	WDR1_MOUSE	Wdr1	606	30.9	11	11	WD repeat-containing protein 1
O88441	MTX2_MOUSE	Mtx2	263	30.8	4	4	Metaxin-2
O88492	PLIN4_MOUSE	Plin4	1403	35.2	15	15	Perilipin-4
O88685	PRS6A_MOUSE	Psmc3	442	13.3	3	3	26S proteasome regulatory subunit 6A
O88844	IDHC_MOUSE	Idh1	414	15.2	5	3	Isocitrate dehydrogenase [NADP] cytoplasmic
O88990	ACTN3_MOUSE	Actn3	900	86.1	82	63	Alpha-actinin-3
O89023	TPP1_MOUSE	Tpp1	562	12.8	3	3	Tripeptidyl-peptidase 1
O89104	SYPL2_MOUSE	Sypl2	264	26.5	5	5	Synaptophysin-like protein 2
P00397	COX1_MOUSE	Mtco1	514	13.8	4	4	Cytochrome c oxidase subunit 1
P00405	COX2_MOUSE	Mtco2	227	59.5	7	7	Cytochrome c oxidase subunit 2
P01837	IGKC_MOUSE	Igkc	107	80.4	5	5	Immunoglobulin kappa constant
P01867	IGG2B_MOUSE	Igh-3	404	17.1	4	3	Ig gamma-2B chain C region
P02088	HBB1_MOUSE	Hbb-b1	147	88.4	15	8	Hemoglobin subunit beta-1
P02089	HBB2_MOUSE	Hbb-b2	147	84.4	14	7	Hemoglobin subunit beta-2
P02469	LAMB1_MOUSE	Lamb1	1786	19	26	26	Laminin subunit beta-1
P03911	NU4M_MOUSE	Mtnd4	459	14.6	4	4	NADH-ubiquinone oxidoreductase chain 4
P03921	NU5M_MOUSE	Mtnd5	607	8.2	3	3	NADH-ubiquinone oxidoreductase chain 5
P04370	MBP_MOUSE	Mbp	250	21.6	6	6	Myelin basic protein
P04919	B3AT_MOUSE	Slc4a1	929	5.9	3	3	Band 3 anion transport protein
P05063	ALDOC_MOUSE	Aldoc	363	27.3	8	3	Fructose-bisphosphate aldolase C
P05064	ALDOA_MOUSE	Aldoa	364	90.4	37	6	Fructose-bisphosphate aldolase A
P05201	AATC_MOUSE	Got1	413	74.1	22	22	Aspartate aminotransferase, cytoplasmic
P05202	AATM_MOUSE	Got2	430	70.2	28	28	Aspartate aminotransferase, mitochondrial
P06801	MAOX_MOUSE	Me1	572	33.6	10	10	NADP-dependent malic enzyme
P07309	TTHY_MOUSE	Ttr	147	36.7	4	4	Transthyretin
P07310	KCRM_MOUSE	Ckm	381	86.6	40	16	Creatine kinase M-type
P07356	ANXA2_MOUSE	Anxa2	339	58.7	15	15	Annexin A2
P07934	PHKG1_MOUSE	Phkg1	388	34.8	11	11	Phosphorylase b kinase gamma catalytic chain, skeletal muscle/heart isoform
P08074	CBR2_MOUSE	Cbr2	244	18.9	2	2	Carbonyl reductase [NADPH] 2
P08113	ENPL_MOUSE	Hsp90b1	802	11.3	7	5	Endoplasmin
P08228	SODC_MOUSE	Sod1	154	32.5	4	4	Superoxide dismutase [Cu-Zn]
P08249	MDHM_MOUSE	Mdh2	338	79.6	20	20	Malate dehydrogenase, mitochondrial
P09103	PDIA1_MOUSE	P4hb	509	51.3	22	22	Protein disulfide-isomerase
P09405	NUCL_MOUSE	Ncl	707	13	8	8	Nucleolin
P09528	FRIH_MOUSE	Fth1	182	58.8	11	11	Ferritin heavy chain
P09541	MYL4_MOUSE	Myl4	193	32.6	4	2	Myosin light chain 4
P09671	SODM_MOUSE	Sod2	222	78.8	11	11	Superoxide dismutase [Mn], mitochondrial
P10493	NID1_MOUSE	Nid1	1245	42.6	34	33	Nidogen-1
P10518	HEM2_MOUSE	Alad	330	22.1	3	3	Delta-aminolevulinic acid dehydratase
P11087	CO1A1_MOUSE	Col1a1	1453	28.8	28	27	Collagen alpha-1(I) chain
P11276	FINC_MOUSE	Fn1	2477	14.7	20	20	Fibronectin
P11531	DMD_MOUSE	Dmd	3678	32.6	84	84	Dystrophin
P11798	KCC2A_MOUSE	Camk2a	478	38.1	11	7	Calcium/calmodulin-dependent protein kinase type II subunit alpha
P11983	TCPA_MOUSE	Tcp1	556	15.5	5	5	T-complex protein 1 subunit alpha
P12787	COX5A_MOUSE	Cox5a	146	54.8	8	8	Cytochrome c oxidase subunit 5A, mitochondrial
P12970	RL7A_MOUSE	Rpl7a	266	25.6	5	5	60S ribosomal protein L7a
P13412	TNNI2_MOUSE	Tnni2	182	69.8	15	12	Troponin I, fast skeletal muscle
P14094	AT1B1_MOUSE	Atp1b1	304	19.7	5	5	Sodium/potassium-transporting ATPase subunit beta-1
P14131	RS16_MOUSE	Rps16	146	35.6	5	5	40S ribosomal protein S16
P14148	RL7_MOUSE	Rpl7	270	18.9	2	2	60S ribosomal protein L7
P14152	MDHC_MOUSE	Mdh1	334	60.5	15	15	Malate dehydrogenase, cytoplasmic
P14206	RSSA_MOUSE	Rpsa	295	42.4	9	9	40S ribosomal protein SA
P14602	HSPB1_MOUSE	Hspb1	209	79.9	12	12	Heat shock protein beta-1
P14733	LMNB1_MOUSE	Lmnb1	588	24.7	14	10	Lamin-B1
P14869	RLA0_MOUSE	Rplp0	317	48.3	10	10	60S acidic ribosomal protein P0
P15089	CBPA3_MOUSE	Cpa3	417	37.2	12	12	Mast cell carboxypeptidase A
P15508	SPTB1_MOUSE	Sptb	2128	12.4	19	18	Spectrin beta chain, erythrocytic
P16015	CAH3_MOUSE	Ca3	260	86.5	19	19	Carbonic anhydrase 3
P16045	LEG1_MOUSE	Lgals1	135	71.9	7	7	Galectin-1
P16330	CN37_MOUSE	Cnp	420	12.4	3	3	2',3'-cyclic-nucleotide 3'-phosphodiesterase
P16546	SPTN1_MOUSE	Sptan1	2472	17.7	27	27	Spectrin alpha chain, non-erythrocytic 1
P17183	ENOG_MOUSE	Eno2	434	23	8	2	Gamma-enolase
P17665	COX7C_MOUSE	Cox7c	63	28.6	2	2	Cytochrome c oxidase subunit 7C, mitochondrial
P17751	TPIS_MOUSE	Tpi1	249	81.9	15	15	Triosephosphate isomerase
P18242	CATD_MOUSE	Ctsd	410	35.1	10	9	Cathepsin D
P18572	BASI_MOUSE	Bsg	389	21.1	7	7	Basigin
P19324	SERPH_MOUSE	Serpinh1	417	17	3	3	Serpin H1
P19536	COX5B_MOUSE	Cox5b	128	51.6	7	7	Cytochrome c oxidase subunit 5B, mitochondrial
P19783	COX41_MOUSE	Cox4i1	169	53.8	9	9	Cytochrome c oxidase subunit 4 isoform 1, mitochondrial
P20029	BIP_MOUSE	Hspa5	655	44	25	23	Endoplasmic reticulum chaperone BiP
P20108	PRDX3_MOUSE	Prdx3	257	64.2	10	10	Thioredoxin-dependent peroxide reductase, mitochondrial
P21107	TPM3_MOUSE	Tpm3	285	71.6	30	12	Tropomyosin alpha-3 chain
P21614	VTDB_MOUSE	Gc	476	36.6	11	11	Vitamin D-binding protein
P21844	CMA1_MOUSE	Cma1	247	38.5	6	6	Chymase
P21981	TGM2_MOUSE	Tgm2	686	30.8	14	14	Protein-glutamine gamma-glutamyltransferase 2
P22315	HEMH_MOUSE	Fech	420	22.4	5	5	Ferrochelatase, mitochondrial
P23116	EIF3A_MOUSE	Eif3a	1344	5.3	6	6	Eukaryotic translation initiation factor 3 subunit A
P23506	PIMT_MOUSE	Pcmt1	227	44.9	5	5	Protein-L-isoaspartate(D-aspartate) O-methyltransferase
P23927	CRYAB_MOUSE	Cryab	175	84	12	12	Alpha-crystallin B chain
P24369	PPIB_MOUSE	Ppib	216	27.8	6	6	Peptidyl-prolyl cis-trans isomerase B
P25444	RS2_MOUSE	Rps2	293	24.9	6	6	40S ribosomal protein S2
P26039	TLN1_MOUSE	Tln1	2541	9	10	8	Talin-1
P26516	PSMD7_MOUSE	Psmd7	321	41.4	7	7	26S proteasome non-ATPase regulatory subunit 7
P27573	MYP0_MOUSE	Mpz	248	34.3	11	11	Myelin protein P0
P27773	PDIA3_MOUSE	Pdia3	505	19.4	7	7	Protein disulfide-isomerase A3
P28474	ADHX_MOUSE	Adh5	374	28.6	5	5	Alcohol dehydrogenase class-3
P28653	PGS1_MOUSE	Bgn	369	36.3	10	9	Biglycan
P28654	PGS2_MOUSE	Dcn	354	45.2	16	15	Decorin
P29341	PABP1_MOUSE	Pabpc1	636	11.3	4	4	Polyadenylate-binding protein 1
P29699	FETUA_MOUSE	Ahsg	345	26.4	4	4	Alpha-2-HS-glycoprotein
P29758	OAT_MOUSE	Oat	439	15.5	5	5	Ornithine aminotransferase, mitochondrial
P32848	PRVA_MOUSE	Pvalb	110	71.8	10	10	Parvalbumin alpha
P35293	RAB18_MOUSE	Rab18	206	40.3	6	5	Ras-related protein Rab-18
P35385	HSPB7_MOUSE	Hspb7	169	64.5	6	6	Heat shock protein beta-7
P35486	ODPA_MOUSE	Pdha1	390	62.6	24	23	Pyruvate dehydrogenase E1 component subunit alpha, somatic form, mitochondrial
P35564	CALX_MOUSE	Canx	591	11.3	4	4	Calnexin
P35762	CD81_MOUSE	Cd81	236	19.1	2	2	CD81 antigen
P35979	RL12_MOUSE	Rpl12	165	59.4	7	7	60S ribosomal protein L12
P35980	RL18_MOUSE	Rpl18	188	22.3	4	4	60S ribosomal protein L18
P36536	SAR1A_MOUSE	Sar1a	198	31.3	4	3	GTP-binding protein SAR1a
P38647	GRP75_MOUSE	Hspa9	679	47.3	22	20	Stress-70 protein, mitochondrial
P42125	ECI1_MOUSE	Eci1	289	52.2	10	10	Enoyl-CoA delta isomerase 1, mitochondrial
P42669	PURA_MOUSE	Pura	321	32.7	6	6	Transcriptional activator protein Pur-alpha
P42932	TCPQ_MOUSE	Cct8	548	20.8	9	9	T-complex protein 1 subunit theta
P43023	CX6A2_MOUSE	Cox6a2	97	80.4	3	3	Cytochrome c oxidase subunit 6A2, mitochondrial
P45952	ACADM_MOUSE	Acadm	421	44.4	16	16	Medium-chain specific acyl-CoA dehydrogenase, mitochondrial
P47757	CAPZB_MOUSE	Capzb	277	69.3	17	17	F-actin-capping protein subunit beta
P47934	CACP_MOUSE	Crat	626	47.8	20	20	Carnitine O-acetyltransferase
P47955	RLA1_MOUSE	Rplp1	114	51.8	2	2	60S acidic ribosomal protein P1
P47963	RL13_MOUSE	Rpl13	211	18.5	4	4	60S ribosomal protein L13
P48678	LMNA_MOUSE	Lmna	665	66.5	44	42	Prelamin-A/C
P48771	CX7A2_MOUSE	Cox7a2	83	56.6	3	3	Cytochrome c oxidase subunit 7A2, mitochondrial
P48772	COX8B_MOUSE	Cox8b	70	50	2	2	Cytochrome c oxidase subunit 8B, mitochondrial
P48774	GSTM5_MOUSE	Gstm5	224	25.9	5	4	Glutathione S-transferase Mu 5
P49722	PSA2_MOUSE	Psma2	234	35	4	4	Proteasome subunit alpha type-2
P49817	CAV1_MOUSE	Cav1	178	52.2	8	6	Caveolin-1
P50171	DHB8_MOUSE	Hsd17b8	259	25.1	5	5	(3R)-3-hydroxyacyl-CoA dehydrogenase
P50247	SAHH_MOUSE	Ahcy	432	12.7	4	4	Adenosylhomocysteinase
P50462	CSRP3_MOUSE	Csrp3	194	34	6	6	Cysteine and glycine-rich protein 3
P50544	ACADV_MOUSE	Acadvl	656	77	39	39	Very long-chain specific acyl-CoA dehydrogenase, mitochondrial
P50608	FMOD_MOUSE	Fmod	376	31.4	9	9	Fibromodulin
P51150	RAB7A_MOUSE	Rab7a	207	51.7	9	9	Ras-related protein Rab-7a
P51174	ACADL_MOUSE	Acadl	430	64.7	21	21	Long-chain specific acyl-CoA dehydrogenase, mitochondrial
P51410	RL9_MOUSE	Rpl9	192	54.2	7	7	60S ribosomal protein L9
P51885	LUM_MOUSE	Lum	338	45.3	14	14	Lumican
P52503	NDUS6_MOUSE	Ndufs6	116	42.2	4	4	NADH dehydrogenase [ubiquinone] iron-sulfur protein 6, mitochondrial
P52825	CPT2_MOUSE	Cpt2	658	44.7	19	19	Carnitine O-palmitoyltransferase 2, mitochondrial
P54822	PUR8_MOUSE	Adsl	484	33.9	7	7	Adenylosuccinate lyase
P56135	ATPK_MOUSE	Atp5mf	88	26.1	2	2	ATP synthase subunit f, mitochondrial
P56375	ACYP2_MOUSE	Acyp2	106	27.4	3	3	Acylphosphatase-2
P56391	CX6B1_MOUSE	Cox6b1	86	62.8	6	6	Cytochrome c oxidase subunit 6B1
P56392	CX7A1_MOUSE	Cox7a1	80	28.8	2	2	Cytochrome c oxidase subunit 7A1, mitochondrial
P56399	UBP5_MOUSE	Usp5	858	9.1	4	4	Ubiquitin carboxyl-terminal hydrolase 5
P56480	ATPB_MOUSE	Atp5f1b	529	80.9	34	34	ATP synthase subunit beta, mitochondrial
P57776	EF1D_MOUSE	Eef1d	281	38.1	7	7	Elongation factor 1-delta
P57780	ACTN4_MOUSE	Actn4	912	32	26	4	Alpha-actinin-4
P58771	TPM1_MOUSE	Tpm1	284	85.9	44	21	Tropomyosin alpha-1 chain
P59017	B2L13_MOUSE	Bcl2l13	434	12.9	3	3	Bcl-2-like protein 13
P60867	RS20_MOUSE	Rps20	119	32.8	4	4	40S ribosomal protein S20
P61164	ACTZ_MOUSE	Actr1a	376	22.6	6	2	Alpha-centractin
P61202	CSN2_MOUSE	Cops2	443	15.1	4	4	COP9 signalosome complex subunit 2
P61971	NTF2_MOUSE	Nutf2	127	39.4	2	2	Nuclear transport factor 2
P61979	HNRPK_MOUSE	Hnrnpk	463	22.5	8	8	Heterogeneous nuclear ribonucleoprotein K
P62075	TIM13_MOUSE	Timm13	95	26.3	2	2	Mitochondrial import inner membrane translocase subunit Tim13
P62082	RS7_MOUSE	Rps7	194	52.1	8	8	40S ribosomal protein S7
P62242	RS8_MOUSE	Rps8	208	32.2	6	6	40S ribosomal protein S8
P62245	RS15A_MOUSE	Rps15a	130	23.8	3	3	40S ribosomal protein S15a
P62264	RS14_MOUSE	Rps14	151	43	4	4	40S ribosomal protein S14
P62270	RS18_MOUSE	Rps18	152	38.2	6	6	40S ribosomal protein S18
P62281	RS11_MOUSE	Rps11	158	27.8	4	4	40S ribosomal protein S11
P62301	RS13_MOUSE	Rps13	151	29.8	4	4	40S ribosomal protein S13
P62334	PRS10_MOUSE	Psmc6	389	18.5	5	5	26S proteasome regulatory subunit 10B
P62702	RS4X_MOUSE	Rps4x	263	24.3	5	5	40S ribosomal protein S4, X isoform
P62806	H4_MOUSE	H4c1	103	53.4	8	8	Histone H4
P62830	RL23_MOUSE	Rpl23	140	27.1	3	3	60S ribosomal protein L23
P62843	RS15_MOUSE	Rps15	145	42.8	3	3	40S ribosomal protein S15
P62852	RS25_MOUSE	Rps25	125	20.8	3	3	40S ribosomal protein S25
P62858	RS28_MOUSE	Rps28	69	46.4	3	3	40S ribosomal protein S28
P62889	RL30_MOUSE	Rpl30	115	47.8	4	4	60S ribosomal protein L30
P62908	RS3_MOUSE	Rps3	243	44.9	11	11	40S ribosomal protein S3
P62962	PROF1_MOUSE	Pfn1	140	35.7	4	4	Profilin-1
P63028	TCTP_MOUSE	Tpt1	172	85.5	9	9	Translationally-controlled tumor protein
P63030	MPC1_MOUSE	Mpc1	109	49.5	3	3	Mitochondrial pyruvate carrier 1
P63038	CH60_MOUSE	Hspd1	573	59.3	28	28	60 kDa heat shock protein, mitochondrial
P63276	RS17_MOUSE	Rps17	135	25.2	2	2	40S ribosomal protein S17
P63325	RS10_MOUSE	Rps10	165	37	5	5	40S ribosomal protein S10
P67778	PHB_MOUSE	Phb	272	82.7	17	17	Prohibitin
P67984	RL22_MOUSE	Rpl22	128	18.8	2	2	60S ribosomal protein L22
P68037	UB2L3_MOUSE	Ube2l3	154	24	2	2	Ubiquitin-conjugating enzyme E2 L3
P68040	RACK1_MOUSE	Rack1	317	61.2	12	12	Receptor of activated protein C kinase 1
P68433	H31_MOUSE	H3c1	136	45.6	5	1	Histone H3.1
P70168	IMB1_MOUSE	Kpnb1	876	14.7	6	6	Importin subunit beta-1
P70296	PEBP1_MOUSE	Pebp1	187	63.6	7	7	Phosphatidylethanolamine-binding protein 1
P70302	STIM1_MOUSE	Stim1	685	9.2	6	6	Stromal interaction molecule 1
P70349	HINT1_MOUSE	Hint1	126	71.4	5	5	Adenosine 5'-monophosphoramidase HINT1
P70402	MYBPH_MOUSE	Mybph	483	68.3	21	21	Myosin-binding protein H
P70695	F16P2_MOUSE	Fbp2	339	38.9	7	7	Fructose-1,6-bisphosphatase isozyme 2
P80313	TCPH_MOUSE	Cct7	544	19.1	8	8	T-complex protein 1 subunit eta
P80314	TCPB_MOUSE	Cct2	535	10.1	4	4	T-complex protein 1 subunit beta
P80315	TCPD_MOUSE	Cct4	539	17.4	6	6	T-complex protein 1 subunit delta
P80316	TCPE_MOUSE	Cct5	541	11.5	3	3	T-complex protein 1 subunit epsilon
P82198	BGH3_MOUSE	Tgfbi	683	28.1	12	12	Transforming growth factor-beta-induced protein ig-h3
P82347	SGCD_MOUSE	Sgcd	289	12.1	3	3	Delta-sarcoglycan
P82349	SGCB_MOUSE	Sgcb	320	17.8	2	2	Beta-sarcoglycan
P84099	RL19_MOUSE	Rpl19	196	13.3	2	2	60S ribosomal protein L19
P84228	H32_MOUSE	H3c2	136	45.6	5	1	Histone H3.2
P85094	ISC2A_MOUSE	Isoc2a	206	46.1	4	4	Isochorismatase domain-containing protein 2A
P97298	PEDF_MOUSE	Serpinf1	417	11.5	2	2	Pigment epithelium-derived factor
P97351	RS3A_MOUSE	Rps3a	264	16.3	5	5	40S ribosomal protein S3a
P97443	SMYD1_MOUSE	Smyd1	490	67.8	22	22	Histone-lysine N-methyltransferase Smyd1
P97447	FHL1_MOUSE	Fhl1	280	65.7	16	16	Four and a half LIM domains protein 1
P97461	RS5_MOUSE	Rps5	204	33.3	6	6	40S ribosomal protein S5
P97478	COQ7_MOUSE	Coq7	217	25.3	4	4	5-demethoxyubiquinone hydroxylase, mitochondrial
P97807	FUMH_MOUSE	Fh	507	58.8	19	19	Fumarate hydratase, mitochondrial
P97927	LAMA4_MOUSE	Lama4	1816	5.3	6	6	Laminin subunit alpha-4
P99027	RLA2_MOUSE	Rplp2	115	76.5	5	5	60S acidic ribosomal protein P2
P99028	QCR6_MOUSE	Uqcrh	89	56.2	5	5	Cytochrome b-c1 complex subunit 6, mitochondrial
P99029	PRDX5_MOUSE	Prdx5	210	51.4	9	9	Peroxiredoxin-5, mitochondrial
Q01149	CO1A2_MOUSE	Col1a2	1372	32.8	29	29	Collagen alpha-2(I) chain
Q01730	RSU1_MOUSE	Rsu1	277	27.4	3	3	Ras suppressor protein 1
Q01768	NDKB_MOUSE	Nme2	152	74.3	10	6	Nucleoside diphosphate kinase B
Q02013	AQP1_MOUSE	Aqp1	269	25.7	4	4	Aquaporin-1
Q03265	ATPA_MOUSE	Atp5f1a	553	67.6	40	40	ATP synthase subunit alpha, mitochondrial
Q04447	KCRB_MOUSE	Ckb	381	18.6	6	2	Creatine kinase B-type
Q04857	CO6A1_MOUSE	Col6a1	1025	47.4	34	34	Collagen alpha-1(VI) chain
Q05793	PGBM_MOUSE	Hspg2	3707	20.2	48	48	Basement membrane-specific heparan sulfate proteoglycan core protein
Q05920	PYC_MOUSE	Pc	1178	17.6	11	11	Pyruvate carboxylase, mitochondrial
Q06185	ATP5I_MOUSE	Atp5me	71	45.1	3	3	ATP synthase subunit e, mitochondrial
Q07076	ANXA7_MOUSE	Anxa7	463	9.5	4	4	Annexin A7
Q07417	ACADS_MOUSE	Acads	412	42.5	10	10	Short-chain specific acyl-CoA dehydrogenase, mitochondrial
Q08642	PADI2_MOUSE	Padi2	673	19.2	9	9	Protein-arginine deiminase type-2
Q08857	CD36_MOUSE	Cd36	472	31.4	10	9	Platelet glycoprotein 4
Q1XH17	TRI72_MOUSE	Trim72	477	71.1	21	21	Tripartite motif-containing protein 72
Q3MI48	JSPR1_MOUSE	Jsrp1	332	65.1	14	14	Junctional sarcoplasmic reticulum protein 1
Q3TJD7	PDLI7_MOUSE	Pdlim7	457	25.2	9	9	PDZ and LIM domain protein 7
Q3TMH2	SCRN3_MOUSE	Scrn3	418	14.4	4	4	Secernin-3
Q3TMP8	TM38A_MOUSE	Tmem38a	298	40.6	11	11	Trimeric intracellular cation channel type A
Q3TVI8	PBIP1_MOUSE	Pbxip1	727	41.8	22	22	Pre-B-cell leukemia transcription factor-interacting protein 1
Q3TXS7	PSMD1_MOUSE	Psmd1	953	6.8	3	3	26S proteasome non-ATPase regulatory subunit 1
Q3UBX0	TM109_MOUSE	Tmem109	243	12.3	3	3	Transmembrane protein 109
Q3UGR5	HDHD2_MOUSE	Hdhd2	259	21.6	3	3	Haloacid dehalogenase-like hydrolase domain-containing protein 2
Q3UHU5	MTCL1_MOUSE	Mtcl1	1945	1.5	2	2	Microtubule cross-linking factor 1
Q3UIU2	NDUB6_MOUSE	Ndufb6	128	43.8	5	5	NADH dehydrogenase [ubiquinone] 1 beta subcomplex subunit 6
Q3ULD5	MCCB_MOUSE	Mccc2	563	8.9	3	3	Methylcrotonoyl-CoA carboxylase beta chain, mitochondrial
Q3UMR5	MCU_MOUSE	Mcu	350	20	5	5	Calcium uniporter protein, mitochondrial
Q3UV70	PDP1_MOUSE	Pdp1	538	21	8	8	[Pyruvate dehydrogenase [acetyl-transferring]]-phosphatase 1, mitochondrial
Q505D7	OPA3_MOUSE	Opa3	179	17.9	2	1	Optic atrophy 3 protein homolog
Q5DTJ9	MYPN_MOUSE	Mypn	1315	23.2	20	19	Myopalladin
Q5EBG6	HSPB6_MOUSE	Hspb6	162	85.8	9	9	Heat shock protein beta-6
Q5M8N4	D39U1_MOUSE	Sdr39u1	293	21.2	3	3	Epimerase family protein SDR39U1
Q60597	ODO1_MOUSE	Ogdh	1023	57.9	50	50	2-oxoglutarate dehydrogenase, mitochondrial
Q60847	COCA1_MOUSE	Col12a1	3120	38.6	75	75	Collagen alpha-1(XII) chain
Q60854	SPB6_MOUSE	Serpinb6	378	47.1	13	13	Serpin B6
Q60864	STIP1_MOUSE	Stip1	543	9.4	4	4	Stress-induced-phosphoprotein 1
Q60930	VDAC2_MOUSE	Vdac2	295	58.3	14	14	Voltage-dependent anion-selective channel protein 2
Q60932	VDAC1_MOUSE	Vdac1	296	78.7	19	18	Voltage-dependent anion-selective channel protein 1
Q60935	NAR1_MOUSE	Art1	325	11.7	2	2	GPI-linked NAD(P)(+)--arginine ADP-ribosyltransferase 1
Q60936	COQ8A_MOUSE	Coq8a	645	41.7	16	16	Atypical kinase COQ8A, mitochondrial
Q61001	LAMA5_MOUSE	Lama5	3718	3.8	7	7	Laminin subunit alpha-5
Q61147	CERU_MOUSE	Cp	1061	9.7	5	5	Ceruloplasmin
Q61171	PRDX2_MOUSE	Prdx2	198	83.3	12	11	Peroxiredoxin-2
Q61247	A2AP_MOUSE	Serpinf2	491	9	2	2	Alpha-2-antiplasmin
Q61316	HSP74_MOUSE	Hspa4	841	5.9	2	2	Heat shock 70 kDa protein 4
Q61387	COX7R_MOUSE	Cox7a2l	111	40.5	2	2	Cytochrome c oxidase subunit 7A-related protein, mitochondrial
Q61425	HCDH_MOUSE	Hadh	314	53.2	9	9	Hydroxyacyl-coenzyme A dehydrogenase, mitochondrial
Q61598	GDIB_MOUSE	Gdi2	445	41.6	14	9	Rab GDP dissociation inhibitor beta
Q61738	ITA7_MOUSE	Itga7	1179	10.7	6	6	Integrin alpha-7
Q61941	NNTM_MOUSE	Nnt	1086	33.4	26	26	NAD(P) transhydrogenase, mitochondrial
Q62000	MIME_MOUSE	Ogn	298	42.3	11	11	Mimecan
Q62009	POSTN_MOUSE	Postn	838	12.5	6	6	Periostin
Q62086	PON2_MOUSE	Pon2	354	16.4	3	3	Serum paraoxonase/arylesterase 2
Q62234	MYOM1_MOUSE	Myom1	1667	75.6	118	118	Myomesin-1
Q62261	SPTB2_MOUSE	Sptbn1	2363	11.6	21	19	Spectrin beta chain, non-erythrocytic 1
Q62425	NDUA4_MOUSE	Ndufa4	82	78	8	8	Cytochrome c oxidase subunit NDUFA4
Q62446	FKBP3_MOUSE	Fkbp3	224	24.1	3	3	Peptidyl-prolyl cis-trans isomerase FKBP3
Q63918	CAVN2_MOUSE	Cavin2	418	10.5	3	3	Caveolae-associated protein 2
Q64433	CH10_MOUSE	Hspe1	102	42.2	4	4	10 kDa heat shock protein, mitochondrial
Q64521	GPDM_MOUSE	Gpd2	727	56.4	32	32	Glycerol-3-phosphate dehydrogenase, mitochondrial
Q64727	VINC_MOUSE	Vcl	1066	37.3	33	33	Vinculin
Q66K08	CILP1_MOUSE	Cilp	1184	4.6	4	4	Cartilage intermediate layer protein 1
Q68FD5	CLH1_MOUSE	Cltc	1675	28.1	31	31	Clathrin heavy chain 1
Q6NZJ6	IF4G1_MOUSE	Eif4g1	1600	5.4	5	4	Eukaryotic translation initiation factor 4 gamma 1
Q6P5E4	UGGG1_MOUSE	Uggt1	1551	6.4	6	6	UDP-glucose:glycoprotein glucosyltransferase 1
Q6P8J7	KCRS_MOUSE	Ckmt2	419	61.3	23	19	Creatine kinase S-type, mitochondrial
Q6PB66	LPPRC_MOUSE	Lrpprc	1392	18.5	16	16	Leucine-rich PPR motif-containing protein, mitochondrial
Q6PDI5	ECM29_MOUSE	Ecpas	1840	7.6	7	7	Proteasome adapter and scaffold protein ECM29
Q6PHZ2	KCC2D_MOUSE	Camk2d	499	28.9	8	4	Calcium/calmodulin-dependent protein kinase type II subunit delta
Q6ZQ73	CAND2_MOUSE	Cand2	1235	26.7	21	21	Cullin-associated NEDD8-dissociated protein 2
Q6ZWN5	RS9_MOUSE	Rps9	194	17	4	4	40S ribosomal protein S9
Q70KF4	CMYA5_MOUSE	Cmya5	3739	12.5	30	30	Cardiomyopathy-associated protein 5
Q71LX4	TLN2_MOUSE	Tln2	2375	11	11	9	Talin-2
Q78IK4	MIC27_MOUSE	Apool	265	27.5	5	5	MIC
Q78PY7	SND1_MOUSE	Snd1	910	10.5	5	5	Staphylococcal nuclease domain-containing protein 1
Q791V5	MTCH2_MOUSE	Mtch2	303	33.3	8	8	Mitochondrial carrier homolog 2
Q7TMF3	NDUAC_MOUSE	Ndufa12	145	64.1	8	8	NADH dehydrogenase [ubiquinone] 1 alpha subcomplex subunit 12
Q7TMK9	HNRPQ_MOUSE	Syncrip	623	8.5	5	5	Heterogeneous nuclear ribonucleoprotein Q
Q7TPR4	ACTN1_MOUSE	Actn1	892	35.4	30	4	Alpha-actinin-1
Q7TQ48	SRCA_MOUSE	Srl	472	75	32	32	Sarcalumenin
Q7TSH2	KPBB_MOUSE	Phkb	1085	35.2	24	24	Phosphorylase b kinase regulatory subunit beta
Q7TSQ8	PDPR_MOUSE	Pdpr	878	14.4	6	6	Pyruvate dehydrogenase phosphatase regulatory subunit, mitochondrial
Q80W54	FACE1_MOUSE	Zmpste24	475	10.3	3	3	CAAX prenyl protease 1 homolog
Q8BFR5	EFTU_MOUSE	Tufm	452	52.7	17	17	Elongation factor Tu, mitochondrial
Q8BG32	PSD11_MOUSE	Psmd11	422	19	7	7	26S proteasome non-ATPase regulatory subunit 11
Q8BGD9	IF4B_MOUSE	Eif4b	611	11.5	3	3	Eukaryotic translation initiation factor 4B
Q8BGH2	SAM50_MOUSE	Samm50	469	47.1	16	16	Sorting and assembly machinery component 50 homolog
Q8BH64	EHD2_MOUSE	Ehd2	543	37	12	11	EH domain-containing protein 2
Q8BH95	ECHM_MOUSE	Echs1	290	48.3	10	10	Enoyl-CoA hydratase, mitochondrial
Q8BIJ6	SYIM_MOUSE	Iars2	1012	11.1	7	7	Isoleucine--tRNA ligase, mitochondrial
Q8BKZ9	ODPX_MOUSE	Pdhx	501	22	9	9	Pyruvate dehydrogenase protein X component, mitochondrial
Q8BMF3	MAON_MOUSE	Me3	604	19	5	5	NADP-dependent malic enzyme, mitochondrial
Q8BMF4	ODP2_MOUSE	Dlat	642	46.1	22	22	Dihydrolipoyllysine-residue acetyltransferase component of pyruvate dehydrogenase complex, mitochondrial
Q8BTM8	FLNA_MOUSE	Flna	2647	12.8	24	13	Filamin-A
Q8BUV3	GEPH_MOUSE	Gphn	769	9.9	3	3	Gephyrin
Q8BW75	AOFB_MOUSE	Maob	520	7.5	2	2	Amine oxidase [flavin-containing] B
Q8BWB1	SYP2L_MOUSE	Synpo2l	975	35.1	18	18	Synaptopodin 2-like protein
Q8BWM0	PGES2_MOUSE	Ptges2	384	20.6	5	5	Prostaglandin E synthase 2
Q8BWT1	THIM_MOUSE	Acaa2	397	72.8	20	20	3-ketoacyl-CoA thiolase, mitochondrial
Q8BY89	CTL2_MOUSE	Slc44a2	706	8.2	5	5	Choline transporter-like protein 2
Q8BZ52	FSD2_MOUSE	Fsd2	716	11	4	4	Fibronectin type III and SPRY domain-containing protein 2
Q8BZ71	STAC3_MOUSE	Stac3	360	41.1	12	12	SH3 and cysteine-rich domain-containing protein 3
Q8BZA9	TIGAR_MOUSE	Tigar	269	21.2	4	4	Fructose-2,6-bisphosphatase TIGAR
Q8BZF8	PGM5_MOUSE	Pgm5	567	7.2	3	2	Phosphoglucomutase-like protein 5
Q8C6K9	CO6A6_MOUSE	Col6a6	2265	10.1	12	11	Collagen alpha-6(VI) chain
Q8C7E7	STBD1_MOUSE	Stbd1	338	24	7	7	Starch-binding domain-containing protein 1
Q8CAQ8	MIC60_MOUSE	Immt	757	58.3	41	41	MIC
Q8CC35	SYNPO_MOUSE	Synpo	929	9.8	6	6	Synaptopodin
Q8CGC7	SYEP_MOUSE	Eprs1	1512	5.2	4	4	Bifunctional glutamate/proline--tRNA ligase
Q8CGK3	LONM_MOUSE	Lonp1	949	22.3	13	13	Lon protease homolog, mitochondrial
Q8CGY6	UN45B_MOUSE	Unc45b	931	15.5	10	10	Protein unc-45 homolog B
Q8CHP8	PGP_MOUSE	Pgp	321	32.1	5	5	Glycerol-3-phosphate phosphatase
Q8CHS7	DRS7C_MOUSE	Dhrs7c	311	43.4	11	11	Dehydrogenase/reductase SDR family member 7C
Q8CHT0	AL4A1_MOUSE	Aldh4a1	562	18.5	6	6	Delta-1-pyrroline-5-carboxylate dehydrogenase, mitochondrial
Q8CI43	MYL6B_MOUSE	Myl6b	207	35.3	6	5	Myosin light chain 6B
Q8CI51	PDLI5_MOUSE	Pdlim5	591	18.3	9	9	PDZ and LIM domain protein 5
Q8CI94	PYGB_MOUSE	Pygb	843	20.5	18	1	Glycogen phosphorylase, brain form
Q8JZN5	ACAD9_MOUSE	Acad9	625	14.4	5	5	Complex I assembly factor ACAD9, mitochondrial
Q8K1M6	DNM1L_MOUSE	Dnm1l	742	23.7	11	11	Dynamin-1-like protein
Q8K1Z0	COQ9_MOUSE	Coq9	313	46	8	8	Ubiquinone biosynthesis protein COQ9, mitochondrial
Q8K2B3	SDHA_MOUSE	Sdha	664	71.1	33	33	Succinate dehydrogenase [ubiquinone] flavoprotein subunit, mitochondrial
Q8K3J1	NDUS8_MOUSE	Ndufs8	212	45.3	8	8	NADH dehydrogenase [ubiquinone] iron-sulfur protein 8, mitochondrial
Q8QZS1	HIBCH_MOUSE	Hibch	385	22.1	6	6	3-hydroxyisobutyryl-CoA hydrolase, mitochondrial
Q8QZT1	THIL_MOUSE	Acat1	424	57.5	15	15	Acetyl-CoA acetyltransferase, mitochondrial
Q8R010	AIMP2_MOUSE	Aimp2	320	14.1	2	2	Aminoacyl tRNA synthase complex-interacting multifunctional protein 2
Q8R0W0	EPIPL_MOUSE	Eppk1	6548	4.1	4	1	Epiplakin
Q8R127	SCPDL_MOUSE	Sccpdh	429	19.8	5	5	Saccharopine dehydrogenase-like oxidoreductase
Q8R1G2	CMBL_MOUSE	Cmbl	245	34.7	5	5	Carboxymethylenebutenolidase homolog
Q8R1I1	QCR9_MOUSE	Uqcr10	64	37.5	2	2	Cytochrome b-c1 complex subunit 9
Q8R1Q3	ANGL7_MOUSE	Angptl7	337	19.9	5	5	Angiopoietin-related protein 7
Q8R1S0	COQ6_MOUSE	Coq6	476	20.4	6	6	Ubiquinone biosynthesis monooxygenase COQ6, mitochondrial
Q8R2G4	NAR3_MOUSE	Art3	371	30.5	7	7	Ecto-ADP-ribosyltransferase 3
Q8R2Y8	PTH2_MOUSE	Ptrh2	181	27.6	3	3	Peptidyl-tRNA hydrolase 2, mitochondrial
Q8R2Z5	VWA1_MOUSE	Vwa1	415	13.3	3	3	von Willebrand factor A domain-containing protein 1
Q8R404	MIC13_MOUSE	Micos13	119	16.8	1	1	MIC
Q8R4E4	MYOZ3_MOUSE	Myoz3	245	72.7	13	13	Myozenin-3
Q8R5J9	PRAF3_MOUSE	Arl6ip5	188	20.2	4	4	PRA1 family protein 3
Q8VCM7	FIBG_MOUSE	Fgg	436	31.9	9	9	Fibrinogen gamma chain
Q8VDM4	PSMD2_MOUSE	Psmd2	908	18.8	10	10	26S proteasome non-ATPase regulatory subunit 2
Q8VEE1	LMCD1_MOUSE	Lmcd1	365	12.3	2	2	LIM and cysteine-rich domains protein 1
Q8VEM8	MPCP_MOUSE	Slc25a3	357	38.1	14	14	Phosphate carrier protein, mitochondrial
Q8VHX6	FLNC_MOUSE	Flnc	2726	63.9	115	102	Filamin-C
Q91V79	FITM1_MOUSE	Fitm1	292	26.4	6	6	Fat storage-inducing transmembrane protein 1
Q91VD9	NDUS1_MOUSE	Ndufs1	727	67.8	39	39	NADH-ubiquinone oxidoreductase 75 kDa subunit, mitochondrial
Q91VR2	ATPG_MOUSE	Atp5f1c	298	44.6	12	12	ATP synthase subunit gamma, mitochondrial
Q91VR5	DDX1_MOUSE	Ddx1	740	13.5	5	5	ATP-dependent RNA helicase DDX1
Q91VT4	CBR4_MOUSE	Cbr4	236	25.8	5	5	3-oxoacyl-[acyl-carrier-protein] reductase
Q91WD5	NDUS2_MOUSE	Ndufs2	463	62.2	18	18	NADH dehydrogenase [ubiquinone] iron-sulfur protein 2, mitochondrial
Q91WS0	CISD1_MOUSE	Cisd1	108	44.4	4	4	CDGSH iron-sulfur domain-containing protein 1
Q91X72	HEMO_MOUSE	Hpx	460	40	16	16	Hemopexin
Q91YE8	SYNP2_MOUSE	Synpo2	1087	37.6	20	20	Synaptopodin-2
Q91YQ5	RPN1_MOUSE	Rpn1	608	31.2	12	12	Dolichyl-diphosphooligosaccharide--protein glycosyltransferase subunit 1
Q91YT0	NDUV1_MOUSE	Ndufv1	464	70.5	23	23	NADH dehydrogenase [ubiquinone] flavoprotein 1, mitochondrial
Q91Z53	GRHPR_MOUSE	Grhpr	328	19.8	4	4	Glyoxylate reductase/hydroxypyruvate reductase
Q91ZA3	PCCA_MOUSE	Pcca	724	11.3	5	5	Propionyl-CoA carboxylase alpha chain, mitochondrial
Q91ZJ5	UGPA_MOUSE	Ugp2	508	59.1	23	23	UTP--glucose-1-phosphate uridylyltransferase
Q920M5	CORO6_MOUSE	Coro6	471	22.7	6	6	Coronin-6
Q922B1	MACD1_MOUSE	Macrod1	323	46.1	11	11	ADP-ribose glycohydrolase MACROD1
Q922B2	SYDC_MOUSE	Dars1	501	18.6	9	9	Aspartate--tRNA ligase, cytoplasmic
Q922D8	C1TC_MOUSE	Mthfd1	935	4.3	3	3	C-1-tetrahydrofolate synthase, cytoplasmic
Q922R8	PDIA6_MOUSE	Pdia6	440	17	4	4	Protein disulfide-isomerase A6
Q923T9	KCC2G_MOUSE	Camk2g	529	45.7	14	7	Calcium/calmodulin-dependent protein kinase type II subunit gamma
Q924D0	RT4I1_MOUSE	Rtn4ip1	396	16.2	3	3	Reticulon-4-interacting protein 1, mitochondrial
Q924M7	MPI_MOUSE	Mpi	423	18.4	4	4	Mannose-6-phosphate isomerase
Q99J99	THTM_MOUSE	Mpst	297	41.1	9	9	3-mercaptopyruvate sulfurtransferase
Q99JB2	STML2_MOUSE	Stoml2	353	25.8	4	4	Stomatin-like protein 2, mitochondrial
Q99JB8	PACN3_MOUSE	Pacsin3	424	29.7	10	10	Protein kinase C and casein kinase II substrate protein 3
Q99JY0	ECHB_MOUSE	Hadhb	475	59.8	23	23	Trifunctional enzyme subunit beta, mitochondrial
Q99KI0	ACON_MOUSE	Aco2	780	62.4	40	40	Aconitate hydratase, mitochondrial
Q99KJ8	DCTN2_MOUSE	Dctn2	402	10	4	4	Dynactin subunit 2
Q99LC3	NDUAA_MOUSE	Ndufa10	355	67	20	20	NADH dehydrogenase [ubiquinone] 1 alpha subcomplex subunit 10, mitochondrial
Q99LC5	ETFA_MOUSE	Etfa	333	70.3	17	17	Electron transfer flavoprotein subunit alpha, mitochondrial
Q99LX0	PARK7_MOUSE	Park7	189	79.4	14	14	Parkinson disease protein 7 homolog
Q99LY9	NDUS5_MOUSE	Ndufs5	106	34.9	3	3	NADH dehydrogenase [ubiquinone] iron-sulfur protein 5
Q99M87	DNJA3_MOUSE	Dnaja3	480	14.2	3	3	DnaJ homolog subfamily A member 3, mitochondrial
Q99MN9	PCCB_MOUSE	Pccb	541	15.3	4	4	Propionyl-CoA carboxylase beta chain, mitochondrial
Q99MQ4	ASPN_MOUSE	Aspn	373	54.2	16	16	Asporin
Q99MR9	PPR3A_MOUSE	Ppp1r3a	1089	25.6	20	20	Protein phosphatase 1 regulatory subunit 3A
Q99MS7	EH1L1_MOUSE	Ehbp1l1	1716	2.2	2	2	EH domain-binding protein 1-like protein 1
Q99P72	RTN4_MOUSE	Rtn4	1162	8.3	7	7	Reticulon-4
Q99PR8	HSPB2_MOUSE	Hspb2	182	27.5	3	3	Heat shock protein beta-2
Q99PT1	GDIR1_MOUSE	Arhgdia	204	37.3	4	4	Rho GDP-dissociation inhibitor 1
Q9CPP6	NDUA5_MOUSE	Ndufa5	116	60.3	5	5	NADH dehydrogenase [ubiquinone] 1 alpha subcomplex subunit 5
Q9CPQ1	COX6C_MOUSE	Cox6c	76	21.1	3	3	Cytochrome c oxidase subunit 6C
Q9CPQ8	ATP5L_MOUSE	Atp5mg	103	49.5	4	4	ATP synthase subunit g, mitochondrial
Q9CPU0	LGUL_MOUSE	Glo1	184	46.7	7	7	Lactoylglutathione lyase
Q9CPU4	MGST3_MOUSE	Mgst3	153	58.2	5	5	Microsomal glutathione S-transferase 3
Q9CPY7	AMPL_MOUSE	Lap3	519	8.3	3	3	Cytosol aminopeptidase
Q9CQ54	NDUC2_MOUSE	Ndufc2	120	40.8	5	5	NADH dehydrogenase [ubiquinone] 1 subunit C2
Q9CQ62	DECR_MOUSE	Decr1	335	54.9	13	13	2,4-dienoyl-CoA reductase [(3E)-enoyl-CoA-producing], mitochondrial
Q9CQ69	QCR8_MOUSE	Uqcrq	82	73.2	5	5	Cytochrome b-c1 complex subunit 8
Q9CQ75	NDUA2_MOUSE	Ndufa2	99	49.5	5	5	NADH dehydrogenase [ubiquinone] 1 alpha subcomplex subunit 2
Q9CQ92	FIS1_MOUSE	Fis1	152	23.7	3	3	Mitochondrial fission 1 protein
Q9CQC7	NDUB4_MOUSE	Ndufb4	129	62.8	6	6	NADH dehydrogenase [ubiquinone] 1 beta subcomplex subunit 4
Q9CQC9	SAR1B_MOUSE	Sar1b	198	72.7	10	9	GTP-binding protein SAR1b
Q9CQH3	NDUB5_MOUSE	Ndufb5	189	30.2	6	6	NADH dehydrogenase [ubiquinone] 1 beta subcomplex subunit 5, mitochondrial
Q9CQJ8	NDUB9_MOUSE	Ndufb9	179	52.5	6	6	NADH dehydrogenase [ubiquinone] 1 beta subcomplex subunit 9
Q9CQQ7	AT5F1_MOUSE	Atp5pb	256	54.7	14	14	ATP synthase F(0) complex subunit B1, mitochondrial
Q9CQR4	ACO13_MOUSE	Acot13	140	43.6	4	4	Acyl-coenzyme A thioesterase 13
Q9CQZ5	NDUA6_MOUSE	Ndufa6	131	31.3	3	3	NADH dehydrogenase [ubiquinone] 1 alpha subcomplex subunit 6
Q9CR61	NDUB7_MOUSE	Ndufb7	137	47.4	6	6	NADH dehydrogenase [ubiquinone] 1 beta subcomplex subunit 7
Q9CR62	M2OM_MOUSE	Slc25a11	314	73.6	17	17	Mitochondrial 2-oxoglutarate/malate carrier protein
Q9CR68	UCRI_MOUSE	Uqcrfs1	274	66.8	15	15	Cytochrome b-c1 complex subunit Rieske, mitochondrial
Q9CRB8	MTFP1_MOUSE	Mtfp1	166	33.7	3	3	Mitochondrial fission process protein 1
Q9CRB9	MIC19_MOUSE	Chchd3	227	36.6	12	12	MIC
Q9CWJ9	PUR9_MOUSE	Atic	592	15	3	3	Bifunctional purine biosynthesis protein ATIC
Q9CXI0	COQ5_MOUSE	Coq5	327	22.9	5	5	2-methoxy-6-polyprenyl-1,4-benzoquinol methylase, mitochondrial
Q9CXV1	DHSD_MOUSE	Sdhd	159	27	3	3	Succinate dehydrogenase [ubiquinone] cytochrome b small subunit, mitochondrial
Q9CXW4	RL11_MOUSE	Rpl11	178	12.9	2	2	60S ribosomal protein L11
Q9CXZ1	NDUS4_MOUSE	Ndufs4	175	34.9	6	6	NADH dehydrogenase [ubiquinone] iron-sulfur protein 4, mitochondrial
Q9CY27	TECR_MOUSE	Tecr	308	25	7	7	Very-long-chain enoyl-CoA reductase
Q9CYT6	CAP2_MOUSE	Cap2	476	35.1	12	11	Adenylyl cyclase-associated protein 2
Q9CZ13	QCR1_MOUSE	Uqcrc1	480	61	21	20	Cytochrome b-c1 complex subunit 1, mitochondrial
Q9CZ30	OLA1_MOUSE	Ola1	396	12.4	4	4	Obg-like ATPase 1
Q9CZ44	NSF1C_MOUSE	Nsfl1c	370	15.4	4	4	NSFL1 cofactor p47
Q9CZB0	C560_MOUSE	Sdhc	169	38.5	5	5	Succinate dehydrogenase cytochrome b560 subunit, mitochondrial
Q9CZJ2	HS12B_MOUSE	Hspa12b	685	5.5	2	2	Heat shock 70 kDa protein 12B
Q9CZX8	RS19_MOUSE	Rps19	145	36.6	6	6	40S ribosomal protein S19
Q9D051	ODPB_MOUSE	Pdhb	359	68	16	16	Pyruvate dehydrogenase E1 component subunit beta, mitochondrial
Q9D0F9	PGM1_MOUSE	Pgm1	562	87.7	38	36	Phosphoglucomutase-1
Q9D0K2	SCOT1_MOUSE	Oxct1	520	44.4	11	11	Succinyl-CoA:3-ketoacid coenzyme A transferase 1, mitochondrial
Q9D172	GAL3A_MOUSE	Gatd3	266	62.8	10	10	Glutamine amidotransferase-like class 1 domain-containing protein 3, mitochondrial
Q9D1G3	HHATL_MOUSE	Hhatl	503	33	14	14	Protein-cysteine N-palmitoyltransferase HHAT-like protein
Q9D1H9	MFAP4_MOUSE	Mfap4	257	17.5	3	3	Microfibril-associated glycoprotein 4
Q9D1X0	NOL3_MOUSE	Nol3	220	12.3	2	2	Nucleolar protein 3
Q9D2G2	ODO2_MOUSE	Dlst	454	30.4	11	11	Dihydrolipoyllysine-residue succinyltransferase component of 2-oxoglutarate dehydrogenase complex, mitochondrial
Q9D2N4	DTNA_MOUSE	Dtna	746	14.3	7	7	Dystrobrevin alpha
Q9D358	PPAC_MOUSE	Acp1	158	24.7	3	3	Low molecular weight phosphotyrosine protein phosphatase
Q9D3D9	ATPD_MOUSE	Atp5f1d	168	37.5	3	3	ATP synthase subunit delta, mitochondrial
Q9D5T0	ATAD1_MOUSE	Atad1	361	13.3	3	3	Outer mitochondrial transmembrane helix translocase
Q9D5V5	CUL5_MOUSE	Cul5	780	11.9	5	5	Cullin-5
Q9D6J5	NDUB8_MOUSE	Ndufb8	186	29.6	4	4	NADH dehydrogenase [ubiquinone] 1 beta subcomplex subunit 8, mitochondrial
Q9D6J6	NDUV2_MOUSE	Ndufv2	248	43.1	7	7	NADH dehydrogenase [ubiquinone] flavoprotein 2, mitochondrial
Q9D6R2	IDH3A_MOUSE	Idh3a	366	45.9	16	16	Isocitrate dehydrogenase [NAD] subunit alpha, mitochondrial
Q9D783	KLH40_MOUSE	Klhl40	621	52.7	22	22	Kelch-like protein 40
Q9D7X3	DUS3_MOUSE	Dusp3	185	32.4	4	4	Dual specificity protein phosphatase 3
Q9D855	QCR7_MOUSE	Uqcrb	111	49.5	7	7	Cytochrome b-c1 complex subunit 7
Q9D880	TIM50_MOUSE	Timm50	353	17.6	5	5	Mitochondrial import inner membrane translocase subunit TIM50
Q9D8B4	NDUAB_MOUSE	Ndufa11	141	35.5	3	3	NADH dehydrogenase [ubiquinone] 1 alpha subcomplex subunit 11
Q9D8E6	RL4_MOUSE	Rpl4	419	9.1	3	3	60S ribosomal protein L4
Q9D8N0	EF1G_MOUSE	Eef1g	437	57.4	15	15	Elongation factor 1-gamma
Q9D8W5	PSD12_MOUSE	Psmd12	456	12.7	4	4	26S proteasome non-ATPase regulatory subunit 12
Q9D8W7	OCAD2_MOUSE	Ociad2	154	25.3	2	2	OCIA domain-containing protein 2
Q9D8Y1	T126A_MOUSE	Tmem126a	196	27.6	3	3	Transmembrane protein 126A
Q9DB20	ATPO_MOUSE	Atp5po	213	70	13	13	ATP synthase subunit O, mitochondrial
Q9DB77	QCR2_MOUSE	Uqcrc2	453	78.4	23	23	Cytochrome b-c1 complex subunit 2, mitochondrial
Q9DBB8	DHDH_MOUSE	Dhdh	333	20.1	4	4	Trans-1,2-dihydrobenzene-1,2-diol dehydrogenase
Q9DBG6	RPN2_MOUSE	Rpn2	631	18.2	5	5	Dolichyl-diphosphooligosaccharide--protein glycosyltransferase subunit 2
Q9DBL1	ACDSB_MOUSE	Acadsb	432	11.8	3	3	Short/branched chain specific acyl-CoA dehydrogenase, mitochondrial
Q9DC69	NDUA9_MOUSE	Ndufa9	377	67.1	21	21	NADH dehydrogenase [ubiquinone] 1 alpha subcomplex subunit 9, mitochondrial
Q9DC70	NDUS7_MOUSE	Ndufs7	224	37.1	6	6	NADH dehydrogenase [ubiquinone] iron-sulfur protein 7, mitochondrial
Q9DCH4	EIF3F_MOUSE	Eif3f	361	14.4	3	3	Eukaryotic translation initiation factor 3 subunit F
Q9DCJ5	NDUA8_MOUSE	Ndufa8	172	57.6	8	8	NADH dehydrogenase [ubiquinone] 1 alpha subcomplex subunit 8
Q9DCN2	NB5R3_MOUSE	Cyb5r3	301	64.8	13	13	NADH-cytochrome b5 reductase 3
Q9DCS3	MECR_MOUSE	Mecr	373	18.2	3	3	Enoyl-[acyl-carrier-protein] reductase, mitochondrial
Q9DCS9	NDUBA_MOUSE	Ndufb10	176	57.4	10	10	NADH dehydrogenase [ubiquinone] 1 beta subcomplex subunit 10
Q9DCT2	NDUS3_MOUSE	Ndufs3	263	63.1	16	16	NADH dehydrogenase [ubiquinone] iron-sulfur protein 3, mitochondrial
Q9DCW4	ETFB_MOUSE	Etfb	255	52.9	12	12	Electron transfer flavoprotein subunit beta
Q9DCX2	ATP5H_MOUSE	Atp5pd	161	77	12	12	ATP synthase subunit d, mitochondrial
Q9DCZ1	GMPR1_MOUSE	Gmpr	345	26.4	5	5	GMP reductase 1
Q9DCZ4	MIC26_MOUSE	Apoo	198	49.5	6	6	MIC
Q9EQ20	MMSA_MOUSE	Aldh6a1	535	45.2	17	17	Methylmalonate-semialdehyde dehydrogenase [acylating], mitochondrial
Q9EQK5	MVP_MOUSE	Mvp	861	27.9	16	16	Major vault protein
Q9ER35	FN3K_MOUSE	Fn3k	309	11.3	2	2	Fructosamine-3-kinase
Q9ERK4	XPO2_MOUSE	Cse1l	971	8.2	4	4	Exportin-2
Q9ERS2	NDUAD_MOUSE	Ndufa13	144	29.9	4	4	NADH dehydrogenase [ubiquinone] 1 alpha subcomplex subunit 13
Q9ES46	PARVB_MOUSE	Parvb	365	9.3	2	2	Beta-parvin
Q9ET01	PYGL_MOUSE	Pygl	850	16.5	11	1	Glycogen phosphorylase, liver form
Q9ET78	JPH2_MOUSE	Jph2	696	37.6	17	16	Junctophilin-2
Q9ET80	JPH1_MOUSE	Jph1	660	23.6	15	14	Junctophilin-1
Q9JHU4	DYHC1_MOUSE	Dync1h1	4644	6	15	15	Cytoplasmic dynein 1 heavy chain 1
Q9JJV2	PROF2_MOUSE	Pfn2	140	33.6	3	3	Profilin-2
Q9JJW5	MYOZ2_MOUSE	Myoz2	264	54.5	11	11	Myozenin-2
Q9JK37	MYOZ1_MOUSE	Myoz1	296	80.7	15	15	Myozenin-1
Q9JK42	PDK2_MOUSE	Pdk2	407	43.5	8	8	[Pyruvate dehydrogenase (acetyl-transferring)] kinase isozyme 2, mitochondrial
Q9JK53	PRELP_MOUSE	Prelp	378	47.9	16	16	Prolargin
Q9JK92	HSPB8_MOUSE	Hspb8	196	30.6	4	4	Heat shock protein beta-8
Q9JKS4	LDB3_MOUSE	Ldb3	723	43.6	25	25	LIM domain-binding protein 3
Q9JLH8	TMOD4_MOUSE	Tmod4	345	77.4	20	19	Tropomodulin-4
Q9JLV1	BAG3_MOUSE	Bag3	577	23.1	7	7	BAG family molecular chaperone regulator 3
Q9JLZ3	AUHM_MOUSE	Auh	314	13.1	3	3	Methylglutaconyl-CoA hydratase, mitochondrial
Q9JMH6	TRXR1_MOUSE	Txnrd1	613	12.1	4	4	Thioredoxin reductase 1, cytoplasmic
Q9JMH9	MY18A_MOUSE	Myo18a	2050	10.2	10	10	Unconventional myosin-XVIIIa
Q9QUM9	PSA6_MOUSE	Psma6	246	24.8	3	3	Proteasome subunit alpha type-6
Q9QY76	VAPB_MOUSE	Vapb	243	20.2	6	5	Vesicle-associated membrane protein-associated protein B
Q9QYG0	NDRG2_MOUSE	Ndrg2	371	50.4	10	10	Protein NDRG2
Q9QYJ0	DNJA2_MOUSE	Dnaja2	412	33	7	7	DnaJ homolog subfamily A member 2
Q9QZ47	TNNT3_MOUSE	Tnnt3	272	47.4	22	20	Troponin T, fast skeletal muscle
Q9QZF2	GPC1_MOUSE	Gpc1	557	8.8	3	3	Glypican-1
Q9QZQ8	H2AY_MOUSE	Macroh2a1	372	22.8	5	3	Core histone macro-H2A.1
Q9QZZ6	DERM_MOUSE	Dpt	201	33.8	7	7	Dermatopontin
Q9R059	FHL3_MOUSE	Fhl3	289	48.1	9	9	Four and a half LIM domains protein 3
Q9R062	GLYG_MOUSE	Gyg1	333	64.3	13	13	Glycogenin-1
Q9R0P3	ESTD_MOUSE	Esd	282	55.7	8	8	S-formylglutathione hydrolase
Q9R0Y5	KAD1_MOUSE	Ak1	194	72.7	15	15	Adenylate kinase isoenzyme 1
Q9R1P0	PSA4_MOUSE	Psma4	261	36.4	6	6	Proteasome subunit alpha type-4
Q9R1P1	PSB3_MOUSE	Psmb3	205	32.7	4	4	Proteasome subunit beta type-3
Q9R1P3	PSB2_MOUSE	Psmb2	201	38.8	4	4	Proteasome subunit beta type-2
Q9R1P4	PSA1_MOUSE	Psma1	263	30.8	7	7	Proteasome subunit alpha type-1
Q9WTR5	CAD13_MOUSE	Cdh13	714	10.5	5	5	Cadherin-13
Q9WUM5	SUCA_MOUSE	Suclg1	346	33.8	9	9	Succinate--CoA ligase [ADP/GDP-forming] subunit alpha, mitochondrial
Q9WUZ5	TNNI1_MOUSE	Tnni1	187	50.3	11	8	Troponin I, slow skeletal muscle
Q9WUZ7	SH3BG_MOUSE	Sh3bgr	214	58.4	10	10	SH3 domain-binding glutamic acid-rich protein
Q9WV06	ANKR2_MOUSE	Ankrd2	328	40.5	10	10	Ankyrin repeat domain-containing protein 2
Q9WV55	VAPA_MOUSE	Vapa	249	36.9	8	7	Vesicle-associated membrane protein-associated protein A
Q9WVA4	TAGL2_MOUSE	Tagln2	199	23.6	3	3	Transgelin-2
Q9WVJ2	PSD13_MOUSE	Psmd13	376	11.4	4	4	26S proteasome non-ATPase regulatory subunit 13
Q9Z0P5	TWF2_MOUSE	Twf2	349	16.6	3	3	Twinfilin-2
Q9Z0X1	AIFM1_MOUSE	Aifm1	612	39.1	17	17	Apoptosis-inducing factor 1, mitochondrial
Q9Z1E4	GYS1_MOUSE	Gys1	738	41.1	21	20	Glycogen [starch] synthase, muscle
Q9Z1P6	NDUA7_MOUSE	Ndufa7	113	29.2	3	3	NADH dehydrogenase [ubiquinone] 1 alpha subcomplex subunit 7
Q9Z1Q9	SYVC_MOUSE	Vars1	1263	6.2	3	3	Valine--tRNA ligase
Q9Z2I9	SUCB1_MOUSE	Sucla2	463	53.1	22	22	Succinate--CoA ligase [ADP-forming] subunit beta, mitochondrial
Q9Z2U1	PSA5_MOUSE	Psma5	241	17	3	3	Proteasome subunit alpha type-5
A2AAJ9	OBSCN_MOUSE	Obscn	8886	41.2	195	194	Obscurin
A2ASS6	TITIN_MOUSE	Ttn	35213	70.5	2116	2103	Titin
Q91ZU6	DYST_MOUSE	Dst	7393	1.6	4	3	Dystonin
A2AUC9	KLH41_MOUSE	Klhl41	606	62.9	32	32	Kelch-like protein 41
E9PZQ0	RYR1_MOUSE	Ryr1	5035	57.7	202	188	Ryanodine receptor 1
O08528	HXK2_MOUSE	Hk2	917	38.4	28	23	Hexokinase-2
O08532	CA2D1_MOUSE	Cacna2d1	1103	42.6	37	36	Voltage-dependent calcium channel subunit alpha-2/delta-1
O08539	BIN1_MOUSE	Bin1	588	40.1	16	14	Myc box-dependent-interacting protein 1
O35643	AP1B1_MOUSE	Ap1b1	943	8.3	4	2	AP-1 complex subunit beta-1
O54950	AAKG1_MOUSE	Prkag1	330	16.7	3	2	5'-AMP-activated protein kinase subunit gamma-1
O88346	TNNT1_MOUSE	Tnnt1	262	38.2	10	7	Troponin T, slow skeletal muscle
O88456	CPNS1_MOUSE	Capns1	269	24.2	3	3	Calpain small subunit 1
Q8BG05	ROA3_MOUSE	Hnrnpa3	379	23.7	8	7	Heterogeneous nuclear ribonucleoprotein A3
O88569	ROA2_MOUSE	Hnrnpa2b1	353	28	9	8	Heterogeneous nuclear ribonucleoproteins A2/B1
P01942	HBA_MOUSE	Hba	142	62.7	8	5	Hemoglobin subunit alpha
P02468	LAMC1_MOUSE	Lamc1	1607	34.4	41	40	Laminin subunit gamma-1
P04117	FABP4_MOUSE	Fabp4	132	65.2	9	7	Fatty acid-binding protein, adipocyte
P11404	FABPH_MOUSE	Fabp3	133	46.6	7	3	Fatty acid-binding protein, heart
P04247	MYG_MOUSE	Mb	154	68.2	13	12	Myoglobin
P05132	KAPCA_MOUSE	Prkaca	351	12.8	2	1	cAMP-dependent protein kinase catalytic subunit alpha
P05977	MYL1_MOUSE	Myl1	188	93.1	23	19	Myosin light chain 1/3, skeletal muscle isoform
P09542	MYL3_MOUSE	Myl3	204	81.9	17	13	Myosin light chain 3
P16125	LDHB_MOUSE	Ldhb	334	61.7	16	15	L-lactate dehydrogenase B chain
P06151	LDHA_MOUSE	Ldha	332	81.6	25	23	L-lactate dehydrogenase A chain
P06745	G6PI_MOUSE	Gpi	558	65.1	28	27	Glucose-6-phosphate isomerase
P07724	ALBU_MOUSE	Alb	608	76.3	46	42	Albumin
P07759	SPA3K_MOUSE	Serpina3k	418	56.9	19	11	Serine protease inhibitor A3K
P08121	CO3A1_MOUSE	Col3a1	1464	10.4	11	10	Collagen alpha-1(III) chain
P08553	NFM_MOUSE	Nefm	848	32.4	24	20	Neurofilament medium polypeptide
P19246	NFH_MOUSE	Nefh	1090	13.5	11	8	Neurofilament heavy polypeptide
P08551	NFL_MOUSE	Nefl	543	43.1	23	20	Neurofilament light polypeptide
P09055	ITB1_MOUSE	Itgb1	798	15.4	9	8	Integrin beta-1
P09411	PGK1_MOUSE	Pgk1	417	78.9	30	24	Phosphoglycerate kinase 1
P0DN34	NDUB1_MOUSE	Ndufb1	57	54.4	3	3	NADH dehydrogenase [ubiquinone] 1 beta subcomplex subunit 1
P10630	IF4A2_MOUSE	Eif4a2	407	36.4	11	3	Eukaryotic initiation factor 4A-II
P60843	IF4A1_MOUSE	Eif4a1	406	27.8	10	2	Eukaryotic initiation factor 4A-I
P15626	GSTM2_MOUSE	Gstm2	218	46.8	8	4	Glutathione S-transferase Mu 2
P10649	GSTM1_MOUSE	Gstm1	218	67	14	7	Glutathione S-transferase Mu 1
P11499	HS90B_MOUSE	Hsp90ab1	724	51	32	16	Heat shock protein HSP 90-beta
P12367	KAP2_MOUSE	Prkar2a	401	31.4	10	8	cAMP-dependent protein kinase type II-alpha regulatory subunit
P13020	GELS_MOUSE	Gsn	780	24.5	11	8	Gelsolin
Q61414	K1C15_MOUSE	Krt15	452	10.2	4	1	Keratin, type I cytoskeletal 15
Q8K0Y2	KT33A_MOUSE	Krt33a	404	67.1	25	4	Keratin, type I cuticular Ha3-I
Q9D646	KRT34_MOUSE	Krt34	392	62	24	3	Keratin, type I cuticular Ha4
P02535	K1C10_MOUSE	Krt10	570	19.6	9	1	Keratin, type I cytoskeletal 10
Q61897	KT33B_MOUSE	Krt33b	404	64.1	24	5	Keratin, type I cuticular Ha3-II
P13707	GPDA_MOUSE	Gpd1	349	79.7	22	21	Glycerol-3-phosphate dehydrogenase [NAD(+)], cytoplasmic
P14211	CALR_MOUSE	Calr	416	20.2	6	6	Calreticulin
P14824	ANXA6_MOUSE	Anxa6	673	66.7	37	35	Annexin A6
P16858	G3P_MOUSE	Gapdh	333	88.6	28	25	Glyceraldehyde-3-phosphate dehydrogenase
P17742	PPIA_MOUSE	Ppia	164	51.8	8	1	Peptidyl-prolyl cis-trans isomerase A
P18826	KPB1_MOUSE	Phka1	1241	34.5	27	26	Phosphorylase b kinase regulatory subunit alpha, skeletal muscle isoform
P18872	GNAO_MOUSE	Gnao1	354	10.7	3	1	Guanine nucleotide-binding protein G(o) subunit alpha
P19157	GSTP1_MOUSE	Gstp1	210	68.1	8	2	Glutathione S-transferase P 1
P20801	TNNC2_MOUSE	Tnnc2	160	83.8	12	11	Troponin C, skeletal muscle
P01027	CO3_MOUSE	C3	1663	8.5	8	7	Complement C3
P21550	ENOB_MOUSE	Eno3	434	66.4	30	20	Beta-enolase
P17182	ENOA_MOUSE	Eno1	434	69.6	24	15	Alpha-enolase
P21812	MCPT4_MOUSE	Mcpt4	246	28.9	5	4	Mast cell protease 4
P26043	RADI_MOUSE	Rdx	583	23.5	8	4	Radixin
P26443	DHE3_MOUSE	Glud1	558	28	10	2	Glutamate dehydrogenase 1, mitochondrial
P28650	PURA1_MOUSE	Adss1	457	64.1	25	24	Adenylosuccinate synthetase isozyme 1
P29391	FRIL1_MOUSE	Ftl1	183	41.5	5	2	Ferritin light chain 1
Q922U2	K2C5_MOUSE	Krt5	580	11.7	7	2	Keratin, type II cytoskeletal 5
P20152	VIME_MOUSE	Vim	466	74	31	24	Vimentin
Q6IFZ6	K2C1B_MOUSE	Krt77	572	7.7	4	1	Keratin, type II cytoskeletal 1b
Q6IMF0	KRT87_MOUSE	Krt87	495	68.7	34	7	Keratin, type II cuticular 87
P97861	KRT86_MOUSE	Krt86	486	72.8	36	1	Keratin, type II cuticular Hb6
Q9Z2T6	KRT85_MOUSE	Krt85	507	55.6	25	4	Keratin, type II cuticular Hb5
P15331	PERI_MOUSE	Prph	475	16	8	5	Peripherin
P31001	DESM_MOUSE	Des	469	77	40	35	Desmin
P35700	PRDX1_MOUSE	Prdx1	199	79.4	13	6	Peroxiredoxin-1
P41216	ACSL1_MOUSE	Acsl1	699	58.2	35	31	Long-chain-fatty-acid--CoA ligase 1
P45376	ALDR_MOUSE	Akr1b1	316	49.4	15	14	Aldo-keto reductase family 1 member B1
P45591	COF2_MOUSE	Cfl2	166	72.3	12	10	Cofilin-2
P18760	COF1_MOUSE	Cfl1	166	53	6	4	Cofilin-1
P46638	RB11B_MOUSE	Rab11b	218	48.2	8	2	Ras-related protein Rab-11B
P47738	ALDH2_MOUSE	Aldh2	519	55.3	18	17	Aldehyde dehydrogenase, mitochondrial
P47739	AL3A1_MOUSE	Aldh3a1	453	19.9	7	6	Aldehyde dehydrogenase, dimeric NADP-preferring
P47754	CAZA2_MOUSE	Capza2	286	69.9	14	12	F-actin-capping protein subunit alpha-2
P47857	PFKAM_MOUSE	Pfkm	780	72.8	41	36	ATP-dependent 6-phosphofructokinase, muscle type
P48036	ANXA5_MOUSE	Anxa5	319	32.9	9	4	Annexin A5
P48962	ADT1_MOUSE	Slc25a4	298	73.8	25	14	ADP/ATP translocase 1
P49813	TMOD1_MOUSE	Tmod1	359	54.6	15	13	Tropomodulin-1
P51667	MLRV_MOUSE	Myl2	166	84.9	13	10	Myosin regulatory light chain 2, ventricular/cardiac muscle isoform
P52480	KPYM_MOUSE	Pkm	531	63.5	34	33	Pyruvate kinase PKM
P53994	RAB2A_MOUSE	Rab2a	212	30.2	5	2	Ras-related protein Rab-2A
P54071	IDHP_MOUSE	Idh2	452	58.8	24	21	Isocitrate dehydrogenase [NADP], mitochondrial
P58252	EF2_MOUSE	Eef2	858	49.4	33	32	Elongation factor 2
P58281	OPA1_MOUSE	Opa1	960	22.3	15	14	Dynamin-like 120 kDa protein, mitochondrial
P58774	TPM2_MOUSE	Tpm2	284	81	39	24	Tropomyosin beta chain
P60335	PCBP1_MOUSE	Pcbp1	356	26.7	7	6	Poly(rC)-binding protein 1
P60766	CDC42_MOUSE	Cdc42	191	45.5	6	5	Cell division control protein 42 homolog
Q9D1G1	RAB1B_MOUSE	Rab1b	201	21.4	5	1	Ras-related protein Rab-1B
P61027	RAB10_MOUSE	Rab10	200	24	6	3	Ras-related protein Rab-10
P62821	RAB1A_MOUSE	Rab1A	205	24.9	6	2	Ras-related protein Rab-1A
P61089	UBE2N_MOUSE	Ube2n	152	66.4	7	6	Ubiquitin-conjugating enzyme E2 N
P62259	1433E_MOUSE	Ywhae	255	60	17	14	14-3-3 protein epsilon
P63101	1433Z_MOUSE	Ywhaz	245	49	11	8	14-3-3 protein zeta/delta
Q9CQV8	1433B_MOUSE	Ywhab	246	39	10	5	14-3-3 protein beta/alpha
P61982	1433G_MOUSE	Ywhag	247	66.8	18	12	14-3-3 protein gamma
P63328	PP2BA_MOUSE	Ppp3ca	521	10.9	4	1	Serine/threonine-protein phosphatase 2B catalytic subunit alpha isoform
P62141	PP1B_MOUSE	Ppp1cb	327	47.4	14	4	Serine/threonine-protein phosphatase PP1-beta catalytic subunit
P46471	PRS7_MOUSE	Psmc2	433	10.6	5	4	26S proteasome regulatory subunit 7
P62196	PRS8_MOUSE	Psmc5	406	29.3	9	7	26S proteasome regulatory subunit 8
P54775	PRS6B_MOUSE	Psmc4	418	38.3	9	8	26S proteasome regulatory subunit 6B
P62192	PRS4_MOUSE	Psmc1	440	19.8	7	5	26S proteasome regulatory subunit 4
P62631	EF1A2_MOUSE	Eef1a2	463	64.8	19	10	Elongation factor 1-alpha 2
P10126	EF1A1_MOUSE	Eef1a1	462	46.5	14	5	Elongation factor 1-alpha 1
P62827	RAN_MOUSE	Ran	216	34.3	5	4	GTP-binding nuclear protein Ran
P62880	GBB2_MOUSE	Gnb2	340	12.6	4	1	Guanine nucleotide-binding protein G(I)/G(S)/G(T) subunit beta-2
P62897	CYC_MOUSE	Cycs	105	56.2	8	4	Cytochrome c, somatic
P17156	HSP72_MOUSE	Hspa2	633	22.7	13	1	Heat shock-related 70 kDa protein 2
P63017	HSP7C_MOUSE	Hspa8	646	72.1	40	27	Heat shock cognate 71 kDa protein
P63085	MK01_MOUSE	Mapk1	358	19.6	3	2	Mitogen-activated protein kinase 1
P63242	IF5A1_MOUSE	Eif5a	154	51.9	7	5	Eukaryotic translation initiation factor 5A-1
P63268	ACTH_MOUSE	Actg2	376	93.4	41	1	Actin, gamma-enteric smooth muscle
P63260	ACTG_MOUSE	Actg1	375	92.3	34	1	Actin, cytoplasmic 2
P68134	ACTS_MOUSE	Acta1	377	93.4	46	5	Actin, alpha skeletal muscle
Q8BFZ3	ACTBL_MOUSE	Actbl2	376	64.4	18	5	Beta-actin-like protein 2
P61161	ARP2_MOUSE	Actr2	394	10.9	2	1	Actin-related protein 2
P68373	TBA1C_MOUSE	Tuba1c	449	65.9	22	1	Tubulin alpha-1C chain
Q9JJZ2	TBA8_MOUSE	Tuba8	449	50.6	17	5	Tubulin alpha-8 chain
P68368	TBA4A_MOUSE	Tuba4a	448	66.1	22	5	Tubulin alpha-4A chain
P68372	TBB4B_MOUSE	Tubb4b	445	81.3	25	1	Tubulin beta-4B chain
P99024	TBB5_MOUSE	Tubb5	444	77.7	25	4	Tubulin beta-5 chain
Q9ERD7	TBB3_MOUSE	Tubb3	450	38.9	16	2	Tubulin beta-3 chain
P70404	IDHG1_MOUSE	Idh3g	393	46.8	13	12	Isocitrate dehydrogenase [NAD] subunit gamma 1, mitochondrial
P70670	NACAM_MOUSE	Naca	2187	37.2	52	47	Nascent polypeptide-associated complex subunit alpha, muscle-specific form
P80317	TCPZ_MOUSE	Cct6a	531	21.7	8	6	T-complex protein 1 subunit zeta
P80318	TCPG_MOUSE	Cct3	545	10.8	5	4	T-complex protein 1 subunit gamma
P82350	SGCA_MOUSE	Sgca	387	33.9	11	11	Alpha-sarcoglycan
P61750	ARF4_MOUSE	Arf4	180	27.8	3	1	ADP-ribosylation factor 4
P84078	ARF1_MOUSE	Arf1	181	50.3	7	1	ADP-ribosylation factor 1
P97384	ANX11_MOUSE	Anxa11	503	23.9	11	9	Annexin A11
P97457	MLRS_MOUSE	Mylpf	169	92.9	24	23	Myosin regulatory light chain 2, skeletal muscle isoform
Q3KNY0	IGFN1_MOUSE	Igfn1	2849	0.9	1	1	Immunoglobulin-like and fibronectin type III domain-containing protein 1
Q00623	APOA1_MOUSE	Apoa1	264	62.5	15	14	Apolipoprotein A-I
P22599	A1AT2_MOUSE	Serpina1b	413	49.9	13	4	Alpha-1-antitrypsin 1-2
Q01853	TERA_MOUSE	Vcp	806	64.1	36	35	Transitional endoplasmic reticulum ATPase
Q02053	UBA1_MOUSE	Uba1	1058	22.9	11	10	Ubiquitin-like modifier-activating enzyme 1
Q02788	CO6A2_MOUSE	Col6a2	1034	34	32	31	Collagen alpha-2(VI) chain
P56501	UCP3_MOUSE	Ucp3	308	15.9	3	2	Mitochondrial uncoupling protein 3
Q02789	CAC1S_MOUSE	Cacna1s	1852	13.6	19	15	Voltage-dependent L-type calcium channel subunit alpha-1S
Q3U1J4	DDB1_MOUSE	Ddb1	1140	10.4	8	7	DNA damage-binding protein 1
Q3V1D3	AMPD1_MOUSE	Ampd1	745	68.6	38	35	AMP deaminase 1
Q8VDD5	MYH9_MOUSE	Myh9	1960	15.5	16	10	Myosin-9
P06728	APOA4_MOUSE	Apoa4	395	22.5	6	5	Apolipoprotein A-IV
Q02566	MYH6_MOUSE	Myh6	1938	51.4	117	2	Myosin-6
A2AQP0	MYH7B_MOUSE	Myh7b	1941	9.4	28	8	Myosin-7B
P13542	MYH8_MOUSE	Myh8	1937	59.8	157	12	Myosin-8
Q5SX40	MYH1_MOUSE	Myh1	1942	82.1	222	49	Myosin-1
Q5SX39	MYH4_MOUSE	Myh4	1939	82.8	245	70	Myosin-4
Q91Z83	MYH7_MOUSE	Myh7	1935	68.9	158	40	Myosin-7
P13541	MYH3_MOUSE	Myh3	1940	37.6	89	10	Myosin-3
O08638	MYH11_MOUSE	Myh11	1972	6.5	8	4	Myosin-11
Q5XKE0	MYPC2_MOUSE	Mybpc2	1136	80.9	99	99	Myosin-binding protein C, fast-type
Q60668	HNRPD_MOUSE	Hnrnpd	355	9	3	1	Heterogeneous nuclear ribonucleoprotein D0
Q60675	LAMA2_MOUSE	Lama2	3118	38.5	91	89	Laminin subunit alpha-2
Q60931	VDAC3_MOUSE	Vdac3	283	54.8	13	11	Voltage-dependent anion-selective channel protein 3
Q61234	SNTA1_MOUSE	Snta1	503	61	15	14	Alpha-1-syntrophin
Q61292	LAMB2_MOUSE	Lamb2	1799	34.2	46	46	Laminin subunit beta-2
Q61554	FBN1_MOUSE	Fbn1	2873	7.4	17	16	Fibrillin-1
Q61584	FXR1_MOUSE	Fxr1	677	17.4	8	6	Fragile X mental retardation syndrome-related protein 1
P28665	MUG1_MOUSE	Mug1	1476	7	4	3	Murinoglobulin-1
Q61838	PZP_MOUSE	Pzp	1495	17.4	19	17	Pregnancy zone protein
Q62095	DDX3Y_MOUSE	Ddx3y	658	17.2	7	1	ATP-dependent RNA helicase DDX3Y
Q62167	DDX3X_MOUSE	Ddx3x	662	19.3	9	2	ATP-dependent RNA helicase DDX3X
Q62407	SPEG_MOUSE	Speg	3262	20.3	42	40	Striated muscle-specific serine/threonine-protein kinase
P27661	H2AX_MOUSE	H2ax	143	58.7	7	1	Histone H2AX
Q6P1F6	2ABA_MOUSE	Ppp2r2a	447	8.3	3	1	Serine/threonine-protein phosphatase 2A 55 kDa regulatory subunit B alpha isoform
Q6PA06	ATLA2_MOUSE	Atl2	583	29.5	11	10	Atlastin-2
Q8VDN2	AT1A1_MOUSE	Atp1a1	1023	22.9	18	3	Sodium/potassium-transporting ATPase subunit alpha-1
Q6PIE5	AT1A2_MOUSE	Atp1a2	1020	41.8	35	17	Sodium/potassium-transporting ATPase subunit alpha-2
Q70IV5	SYNEM_MOUSE	Synm	1561	39.3	44	44	Synemin
Q76MZ3	2AAA_MOUSE	Ppp2r1a	589	52.1	22	15	Serine/threonine-protein phosphatase 2A 65 kDa regulatory subunit A alpha isoform
Q80XN0	BDH_MOUSE	Bdh1	343	42.3	12	11	D-beta-hydroxybutyrate dehydrogenase, mitochondrial
Q8BFZ9	ERLN2_MOUSE	Erlin2	340	30	4	3	Erlin-2
Q8BH59	CMC1_MOUSE	Slc25a12	677	81.4	38	33	Calcium-binding mitochondrial carrier protein Aralar1
Q8BMS1	ECHA_MOUSE	Hadha	763	71	40	40	Trifunctional enzyme subunit alpha, mitochondrial
Q8CI12	SMTL2_MOUSE	Smtnl2	456	22.1	8	7	Smoothelin-like protein 2
Q8K0E8	FIBB_MOUSE	Fgb	481	35.3	13	12	Fibrinogen beta chain
Q8K370	ACD10_MOUSE	Acad10	1069	9.6	7	7	Acyl-CoA dehydrogenase family member 10
Q8CC27	CACB2_MOUSE	Cacnb2	655	9.6	6	2	Voltage-dependent L-type calcium channel subunit beta-2
Q8R3Z5	CACB1_MOUSE	Cacnb1	597	27.1	13	8	Voltage-dependent L-type calcium channel subunit beta-1
Q8R429	AT2A1_MOUSE	Atp2a1	994	65.6	79	49	Sarcoplasmic/endoplasmic reticulum calcium ATPase 1
O55143	AT2A2_MOUSE	Atp2a2	1044	39.8	38	12	Sarcoplasmic/endoplasmic reticulum calcium ATPase 2
Q8VCR8	MYLK2_MOUSE	Mylk2	613	33.9	13	12	Myosin light chain kinase 2, skeletal/cardiac muscle
Q8VEK3	HNRPU_MOUSE	Hnrnpu	800	8.8	4	4	Heterogeneous nuclear ribonucleoprotein U
Q921G7	ETFD_MOUSE	Etfdh	616	47.1	21	21	Electron transfer flavoprotein-ubiquinone oxidoreductase, mitochondrial
Q921I1	TRFE_MOUSE	Tf	697	60.5	40	37	Serotransferrin
Q924X2	CPT1B_MOUSE	Cpt1b	772	33.7	22	21	Carnitine O-palmitoyltransferase 1, muscle isoform
Q99JY9	ARP3_MOUSE	Actr3	418	13.6	2	1	Actin-related protein 3
Q9CQA3	SDHB_MOUSE	Sdhb	282	47.9	14	14	Succinate dehydrogenase [ubiquinone] iron-sulfur subunit, mitochondrial
Q9CQD1	RAB5A_MOUSE	Rab5a	215	15.3	3	1	Ras-related protein Rab-5A
Q9CQW2	ARL8B_MOUSE	Arl8b	186	40.9	6	2	ADP-ribosylation factor-like protein 8B
Q9CZU6	CISY_MOUSE	Cs	464	64.9	22	21	Citrate synthase, mitochondrial
Q9D023	MPC2_MOUSE	Mpc2	127	26	4	3	Mitochondrial pyruvate carrier 2
Q9D0M3	CY1_MOUSE	Cyc1	325	56.9	11	10	Cytochrome c1, heme protein, mitochondrial
Q9D6Y9	GLGB_MOUSE	Gbe1	702	11.1	5	5	1,4-alpha-glucan-branching enzyme
Q9D7G0	PRPS1_MOUSE	Prps1	318	68.9	15	7	Ribose-phosphate pyrophosphokinase 1
Q9DB73	NB5R1_MOUSE	Cyb5r1	305	34.4	7	6	NADH-cytochrome b5 reductase 1
Q9ESD7	DYSF_MOUSE	Dysf	2090	38.3	55	53	Dysferlin
Q9JHI5	IVD_MOUSE	Ivd	424	37.7	11	10	Isovaleryl-CoA dehydrogenase, mitochondrial
Q9JI91	ACTN2_MOUSE	Actn2	894	83	75	50	Alpha-actinin-2
Q9JIF9	MYOTI_MOUSE	Myot	496	81.7	30	30	Myotilin
Q9JKB3	YBOX3_MOUSE	Ybx3	361	31.6	6	4	Y-box-binding protein 3
Q9QUI0	RHOA_MOUSE	Rhoa	193	40.9	7	2	Transforming protein RhoA
Q9QXS1	PLEC_MOUSE	Plec	4691	60.8	259	253	Plectin
Q9QYR9	ACOT2_MOUSE	Acot2	453	11	3	1	Acyl-coenzyme A thioesterase 2, mitochondrial
Q9WUB3	PYGM_MOUSE	Pygm	842	80.9	77	58	Glycogen phosphorylase, muscle form
Q9Z0N1	IF2G_MOUSE	Eif2s3x	472	25.4	7	2	Eukaryotic translation initiation factor 2 subunit 3, X-linked
Q9Z1N5	DX39B_MOUSE	Ddx39b	428	16.4	6	2	Spliceosome RNA helicase Ddx39b
Q9Z1T2	TSP4_MOUSE	Thbs4	963	25.2	16	13	Thrombospondin-4
Q9Z2I0	LETM1_MOUSE	Letm1	738	21	11	9	Mitochondrial proton/calcium exchanger protein
Q9Z2U0	PSA7_MOUSE	Psma7	248	25	5	2	Proteasome subunit alpha type-7
Q9Z2Z6	MCAT_MOUSE	Slc25a20	301	31.6	9	8	Mitochondrial carnitine/acylcarnitine carrier protein
O89086	RBM3_MOUSE	Rbm3	153	20.9	1	1	RNA-binding protein 3
P02463	CO4A1_MOUSE	Col4a1	1669	4.4	2	2	Collagen alpha-1(IV) chain
P03930	ATP8_MOUSE	Mtatp8	67	34.3	2	2	ATP synthase protein 8
P20918	PLMN_MOUSE	Plg	812	3.8	2	2	Plasminogen
P31786	ACBP_MOUSE	Dbi	87	39.1	2	2	Acyl-CoA-binding protein
P46460	NSF_MOUSE	Nsf	744	2	2	2	Vesicle-fusing ATPase
P47962	RL5_MOUSE	Rpl5	297	8.1	2	2	60S ribosomal protein L5
P56379	ATP68_MOUSE	Atp5mj	58	29.3	2	2	ATP synthase subunit ATP5MJ, mitochondrial
P62267	RS23_MOUSE	Rps23	143	26.6	2	2	40S ribosomal protein S23
Q02357	ANK1_MOUSE	Ank1	1862	1.7	2	2	Ankyrin-1
Q2TPA8	HSDL2_MOUSE	Hsdl2	490	15.5	3	3	Hydroxysteroid dehydrogenase-like protein 2
Q64737	PUR2_MOUSE	Gart	1010	4.5	2	2	Trifunctional purine biosynthetic protein adenosine-3
Q7TPW1	NEXN_MOUSE	Nexn	607	4.8	3	3	Nexilin
Q8BKC5	IPO5_MOUSE	Ipo5	1097	5	2	2	Importin-5
Q8BVI4	DHPR_MOUSE	Qdpr	241	12	2	2	Dihydropteridine reductase
Q8C494	PRR33_MOUSE	Prr33	260	15.4	3	3	Proline-rich protein 33
Q8R5C5	ACTY_MOUSE	Actr1b	376	22.9	5	2	Beta-centractin
Q99JR5	TINAL_MOUSE	Tinagl1	466	5.6	2	2	Tubulointerstitial nephritis antigen-like
Q99L13	3HIDH_MOUSE	Hibadh	335	12.8	3	3	3-hydroxyisobutyrate dehydrogenase, mitochondrial
Q99LF4	RTCB_MOUSE	Rtcb	505	10.5	3	3	RNA-splicing ligase RtcB homolog
Q99MR8	MCCA_MOUSE	Mccc1	717	5.3	2	2	Methylcrotonoyl-CoA carboxylase subunit alpha, mitochondrial
Q9CXT8	MPPB_MOUSE	Pmpcb	489	14.5	4	3	Mitochondrial-processing peptidase subunit beta
Q9CY58	PAIRB_MOUSE	Serbp1	407	13.8	3	3	Plasminogen activator inhibitor 1 RNA-binding protein
Q9CZ04	CSN7A_MOUSE	Cops7a	275	10.9	2	2	COP9 signalosome complex subunit 7a
Q9D6K8	FUND2_MOUSE	Fundc2	151	19.9	3	3	FUN14 domain-containing protein 2
Q9DCM2	GSTK1_MOUSE	Gstk1	226	15	3	3	Glutathione S-transferase kappa 1
P32261	ANT3_MOUSE	Serpinc1	465	16.8	3	2	Antithrombin-III
Q99MN1	SYK_MOUSE	Kars1	595	8.2	3	2	Lysine--tRNA ligase
Q9D0M1	KPRA_MOUSE	Prpsap1	356	15.2	3	2	Phosphoribosyl pyrophosphate synthase-associated protein 1
Q9ERP3	TRI54_MOUSE	Trim54	366	16.1	4	2	Tripartite motif-containing protein 54
Q9WVK4	EHD1_MOUSE	Ehd1	534	7.5	2	1	EH domain-containing protein 1
O08677	KNG1_MOUSE	Kng1	661	6.5	3	3	Kininogen-1
P19096	FAS_MOUSE	Fasn	2504	1.7	3	3	Fatty acid synthase
P40240	CD9_MOUSE	Cd9	226	16.4	2	2	CD9 antigen
P46412	GPX3_MOUSE	Gpx3	226	14.2	2	2	Glutathione peroxidase 3
P56695	WFS1_MOUSE	Wfs1	890	4.2	3	3	Wolframin
Q11011	PSA_MOUSE	Npepps	920	4.8	2	2	Puromycin-sensitive aminopeptidase
Q8R1B4	EIF3C_MOUSE	Eif3c	911	5.6	3	3	Eukaryotic translation initiation factor 3 subunit C
Q99KB8	GLO2_MOUSE	Hagh	309	7.4	2	2	Hydroxyacylglutathione hydrolase, mitochondrial
Q9CPV4	GLOD4_MOUSE	Glod4	298	9.4	2	2	Glyoxalase domain-containing protein 4
Q9D967	MGDP1_MOUSE	Mdp1	164	34.1	3	3	Magnesium-dependent phosphatase 1
Q9R069	BCAM_MOUSE	Bcam	622	8.7	2	2	Basal cell adhesion molecule
P19123	TNNC1_MOUSE	Tnnc1	161	14.9	1	1	Troponin C, slow skeletal and cardiac muscles
P53026	RL10A_MOUSE	Rpl10a	217	13.4	3	3	60S ribosomal protein L10a
P56382	ATP5E_MOUSE	Atp5f1e	52	28.8	2	2	ATP synthase subunit epsilon, mitochondrial
Q6PAM0	AAKB2_MOUSE	Prkab2	271	22.1	2	2	5'-AMP-activated protein kinase subunit beta-2
Q8BRK8	AAPK2_MOUSE	Prkaa2	552	8.5	3	3	5'-AMP-activated protein kinase catalytic subunit alpha-2
Q9CX56	PSMD8_MOUSE	Psmd8	353	9.3	3	3	26S proteasome non-ATPase regulatory subunit 8
Q9D020	5NT3A_MOUSE	Nt5c3a	331	13.9	3	3	Cytosolic 5'-nucleotidase 3A
Q9DBC7	KAP0_MOUSE	Prkar1a	381	11.5	2	2	cAMP-dependent protein kinase type I-alpha regulatory subunit
Q9EPL8	IPO7_MOUSE	Ipo7	1038	4.3	2	2	Importin-7
P14115	RL27A_MOUSE	Rpl27a	148	14.9	2	2	60S ribosomal protein L27a
P40124	CAP1_MOUSE	Cap1	474	14.1	4	3	Adenylyl cyclase-associated protein 1
P62754	RS6_MOUSE	Rps6	249	8	2	2	40S ribosomal protein S6
P63158	HMGB1_MOUSE	Hmgb1	215	14.4	2	2	High mobility group protein B1
P97823	LYPA1_MOUSE	Lypla1	230	16.1	2	2	Acyl-protein thioesterase 1
Q6ZQ38	CAND1_MOUSE	Cand1	1230	2.1	2	2	Cullin-associated NEDD8-dissociated protein 1
Q91WK1	SPRY4_MOUSE	Spryd4	207	22.2	2	2	SPRY domain-containing protein 4
Q9JMC3	DNJA4_MOUSE	Dnaja4	397	8.1	2	2	DnaJ homolog subfamily A member 4
P51637	CAV3_MOUSE	Cav3	151	25.8	4	2	Caveolin-3
P62849	RS24_MOUSE	Rps24	133	28.6	3	3	40S ribosomal protein S24
P70195	PSB7_MOUSE	Psmb7	277	16.6	3	3	Proteasome subunit beta type-7
Q9WTP6	KAD2_MOUSE	Ak2	239	15.1	2	2	Adenylate kinase 2, mitochondrial
P82348	SGCG_MOUSE	Sgcg	291	9.3	2	2	Gamma-sarcoglycan
P62869	ELOB_MOUSE	Elob	118	38.1	2	2	Elongin-B
P70398	USP9X_MOUSE	Usp9x	2559	2.7	2	2	Probable ubiquitin carboxyl-terminal hydrolase FAF-X
Q61646	HPT_MOUSE	Hp	347	8.1	2	2	Haptoglobin
Q9CQX8	RT36_MOUSE	Mrps36	102	36.3	2	2	28S ribosomal protein S36, mitochondrial
Q9D0G0	RT30_MOUSE	Mrps30	442	6.1	2	2	28S ribosomal protein S30, mitochondrial
Q9QYA2	TOM40_MOUSE	Tomm40	361	7.8	2	2	Mitochondrial import receptor subunit TOM40 homolog
E9Q612	PTPRO_MOUSE	Ptpro	1226	1	1	1	Receptor-type tyrosine-protein phosphatase O
Q5FW52	MLIP_MOUSE	Mlip	269	10	2	2	Muscular LMNA-interacting protein
Q62087	PON3_MOUSE	Pon3	354	9.3	2	2	Serum paraoxonase/lactonase 3
Q9DB15	RM12_MOUSE	Mrpl12	201	12.4	2	2	39S ribosomal protein L12, mitochondrial
Q8QZY1	EIF3L_MOUSE	Eif3l	564	4.8	1	1	Eukaryotic translation initiation factor 3 subunit L
P08030	APT_MOUSE	Aprt	180	25	2	2	Adenine phosphoribosyltransferase
P11438	LAMP1_MOUSE	Lamp1	406	4.7	2	2	Lysosome-associated membrane glycoprotein 1
Q7TQI3	OTUB1_MOUSE	Otub1	271	12.5	3	3	Ubiquitin thioesterase OTUB1
Q8VEL0	MSPD1_MOUSE	Mospd1	213	18.3	2	2	Motile sperm domain-containing protein 1
P07901	HS90A_MOUSE	Hsp90aa1	733	23.3	14	1	Heat shock protein HSP 90-alpha
P24549	AL1A1_MOUSE	Aldh1a1	501	8.4	2	2	Aldehyde dehydrogenase 1A1
Q8VCF0	MAVS_MOUSE	Mavs	503	8.3	2	2	Mitochondrial antiviral-signaling protein
Q9D6U8	F162A_MOUSE	Fam162a	155	23.9	3	3	Protein FAM162A
P24270	CATA_MOUSE	Cat	527	8.7	2	2	Catalase
P50396	GDIA_MOUSE	Gdi1	447	19.5	6	1	Rab GDP dissociation inhibitor alpha
Q60870	REEP5_MOUSE	Reep5	185	10.3	2	2	Receptor expression-enhancing protein 5
D3Z7H8	CILP2_MOUSE	Cilp2	1162	4.8	3	3	Cartilage intermediate layer protein 2
P30275	KCRU_MOUSE	Ckmt1	418	10	5	1	Creatine kinase U-type, mitochondrial
Q923D2	BLVRB_MOUSE	Blvrb	206	17.5	2	2	Flavin reductase (NADPH)
Q60590	A1AG1_MOUSE	Orm1	207	10.6	2	2	Alpha-1-acid glycoprotein 1
Q8R081	HNRPL_MOUSE	Hnrnpl	586	7.3	2	2	Heterogeneous nuclear ribonucleoprotein L
Q8BGQ7	SYAC_MOUSE	Aars1	968	4.9	2	2	Alanine--tRNA ligase, cytoplasmic
Q9EP69	SAC1_MOUSE	Sacm1l	587	4.3	2	2	Phosphatidylinositol-3-phosphatase SAC1
P35550	FBRL_MOUSE	Fbl	327	9.2	2	1	rRNA 2'-O-methyltransferase fibrillarin
Q8BHN3	GANAB_MOUSE	Ganab	944	4.1	2	2	Neutral alpha-glucosidase AB
Q9CQE8	RTRAF_MOUSE	RTRAF	244	11.9	2	2	RNA transcription, translation and transport factor protein
P00158	CYB_MOUSE	Mt-Cyb	381	4.2	2	2	Cytochrome b
Q921T2	TOIP1_MOUSE	Tor1aip1	595	12.1	2	1	Torsin-1A-interacting protein 1
P97450	ATP5J_MOUSE	Atp5pf	108	30.6	2	2	ATP synthase-coupling factor 6, mitochondrial
Q62186	SSRD_MOUSE	Ssr4	172	17.4	2	2	Translocon-associated protein subunit delta
P10833	RRAS_MOUSE	Rras	218	13.8	3	2	Ras-related protein R-Ras
Q91VI7	RINI_MOUSE	Rnh1	456	7.7	2	2	Ribonuclease inhibitor
Q7TQ95	LNP_MOUSE	Lnpk	425	8.5	2	2	Endoplasmic reticulum junction formation protein lunapark
Q8R1Q8	DC1L1_MOUSE	Dync1li1	523	5.9	2	2	Cytoplasmic dynein 1 light intermediate chain 1
E9QA62	LMOD3_MOUSE	Lmod3	571	5.4	2	2	Leiomodin-3
P34914	HYES_MOUSE	Ephx2	554	3.6	1	1	Bifunctional epoxide hydrolase 2
Q3ULJ0	GPD1L_MOUSE	Gpd1l	351	12.3	2	1	Glycerol-3-phosphate dehydrogenase 1-like protein
Q8VCB3	GYS2_MOUSE	Gys2	704	3.7	2	1	Glycogen [starch] synthase, liver
Q8R5H1	UBP15_MOUSE	Usp15	981	6.8	1	1	Ubiquitin carboxyl-terminal hydrolase 15
A6H584	CO6A5_MOUSE	Col6a5	2640	1.9	2	1	Collagen alpha-5(VI) chain
P50580	PA2G4_MOUSE	Pa2g4	394	10.2	2	2	Proliferation-associated protein 2G4
O09110	MP2K3_MOUSE	Map2k3	347	11.5	2	1	Dual specificity mitogen-activated protein kinase kinase 3
Q8K310	MATR3_MOUSE	Matr3	846	7.6	1	1	Matrin-3
Q02257	PLAK_MOUSE	Jup	745	3.5	2	2	Junction plakoglobin
P61222	ABCE1_MOUSE	Abce1	599	8.8	1	1	ATP-binding cassette sub-family E member 1
Q9CR21	ACPM_MOUSE	Ndufab1	156	23.1	1	1	Acyl carrier protein, mitochondrial
O88544	CSN4_MOUSE	Cops4	406	9.9	1	1	COP9 signalosome complex subunit 4
P97371	PSME1_MOUSE	Psme1	249	10.4	1	1	Proteasome activator complex subunit 1
Q60649	CLPB_MOUSE	Clpb	677	5	1	1	Caseinolytic peptidase B protein homolog
Q8CCJ3	UFL1_MOUSE	Ufl1	793	5.7	1	1	E3 UFM1-protein ligase 1
Q61768	KINH_MOUSE	Kif5b	963	4.5	1	1	Kinesin-1 heavy chain
Q8C115	PKHH2_MOUSE	Plekhh2	1491	1.8	1	1	Pleckstrin homology domain-containing family H member 2
Q99JX4	EIF3M_MOUSE	Eif3m	374	7	2	2	Eukaryotic translation initiation factor 3 subunit M
Q9QUH0	GLRX1_MOUSE	Glrx	107	38.3	2	2	Glutaredoxin-1
Q9QWR8	NAGAB_MOUSE	Naga	415	5.5	1	1	Alpha-N-acetylgalactosaminidase
A6H630	ARMT1_MOUSE	Armt1	439	8.2	1	1	Damage-control phosphatase ARMT1
O09111	NDUBB_MOUSE	Ndufb11	151	6.6	1	1	NADH dehydrogenase [ubiquinone] 1 beta subcomplex subunit 11, mitochondrial
O09117	SYPL1_MOUSE	Sypl1	261	3.4	1	1	Synaptophysin-like protein 1
O35166	GOSR2_MOUSE	Gosr2	212	10.8	1	1	Golgi SNAP receptor complex member 2
O55222	ILK_MOUSE	Ilk	452	5.8	1	1	Integrin-linked protein kinase
O70423	AOC3_MOUSE	Aoc3	765	3.4	1	1	Membrane primary amine oxidase
O88487	DC1I2_MOUSE	Dync1i2	612	4.4	1	1	Cytoplasmic dynein 1 intermediate chain 2
O88587	COMT_MOUSE	Comt	265	9.8	1	1	Catechol O-methyltransferase
P10639	THIO_MOUSE	Txn	105	12.4	1	1	Thioredoxin
P17427	AP2A2_MOUSE	Ap2a2	938	2.5	1	1	AP-2 complex subunit alpha-2
P26883	FKB1A_MOUSE	Fkbp1a	108	29.6	1	1	Peptidyl-prolyl cis-trans isomerase FKBP1A
P31428	DPEP1_MOUSE	Dpep1	410	5.1	1	1	Dipeptidase 1
P40936	INMT_MOUSE	Inmt	264	6.8	1	1	Indolethylamine N-methyltransferase
P42925	PXMP2_MOUSE	Pxmp2	194	10.3	1	1	Peroxisomal membrane protein 2
P53810	PIPNA_MOUSE	Pitpna	271	8.5	1	1	Phosphatidylinositol transfer protein alpha isoform
Q3TC72	FAHD2_MOUSE	Fahd2	313	11.5	1	1	Fumarylacetoacetate hydrolase domain-containing protein 2A
Q61735	CD47_MOUSE	Cd47	303	4.6	1	1	Leukocyte surface antigen CD47
Q64310	SURF4_MOUSE	Surf4	269	4.8	1	1	Surfeit locus protein 4
Q6PCP5	MFF_MOUSE	Mff	291	9.3	1	1	Mitochondrial fission factor
Q78IK2	ATPMK_MOUSE	Atp5mk	58	17.2	1	1	ATP synthase membrane subunit K, mitochondrial
[truncated: 711 more rows]
